# Supplementary material for: The lipoprotein-associated phospholipase A2 inhibitor Darapladib sensitises cancer cells to ferroptosis by remodelling lipid metabolism
Source: Nat Commun. 2023 Sep 15;14:5728. doi: 10.1038/s41467-023-41462-9 (PMC10504358; doi:10.1038/s41467-023-41462-9)
Supplement: Supplementary file 2 — Supplementary Data 1 [file 41467_2023_41462_MOESM2_ESM.xlsx]

## Sheet: KO_Lipidomics
	m/z	Retention time (min)	Name	Adduct	WT#1_01	WT#1_02	WT#1_03	WT#1_04	WT#1_05	WT#1_06	WT#1_07	WT#1_08	WT#2_01	WT#2_02	WT#2_03	WT#2_04	WT#2_05	WT#2_06	WT#2_07	WT#2_08	KO#1_01	KO#1_02	KO#1_03	KO#1_04	KO#1_05	KO#1_06	KO#1_07	KO#1_08	KO#2_01	KO#2_02	KO#2_03	KO#2_04	KO#2_05	KO#2_06	KO#2_07	KO#2_08	KO#3_01	KO#3_02	KO#3_03	KO#3_04	KO#3_05	KO#3_06	KO#3_07	KO#3_08
1	143.108	0.79	FFA 8:0	[M-H]-	0.0856253	0.153628	0.118008	0.0705724	0.117997	0.0887704	0.236373	0.0793635	0.060966	0.0589892	0.0423444	0.0583064	0.0828899	0.0747367	0.0865114	0.153264	0.0540583	0.0342215	0.0524701	0.0391956	0.0460452	0.0318003	0.0389265	0.0469343	0.102764	0.041858	0.103867	0.0825821	0.065562	0.0874391	0.0900164	0.0622197	0.0658726	0.092197	0.047356	0.112034	0.0729128	0.0967421	0.0914797	0.06446
2	171.137	0.87	FFA 10:1	[M-H]-	0.0923511	0.162685	0.138783	0.0817503	0.116151	0.101978	0.142178	0.0697522	0.0618506	0.0635733	0.0559782	0.0567503	0.0674354	0.0776394	0.0805978	0.0946379	0.0430367	0.0379853	0.0426862	0.0322029	0.036656	0.0281027	0.0380647	0.0357695	0.0665001	0.0431691	0.0567135	0.0466721	0.046989	0.0758186	0.0560329	0.0525315	0.03903	0.0364238	0.0390444	0.0524245	0.0411787	0.0568426	0.0521295	0.0383674
3	199.171	1.23	FFA 12:0	[M-H]-	0.437253	0.772818	0.995203	0.57465	0.605936	0.526325	0.73355	0.243069	0.26048	0.469425	0.747981	0.391099	0.252726	0.257635	0.48826	0.714472	0.349487	0.538128	0.486105	0.250859	0.326761	0.330777	0.186676	0.203697	0.388084	0.438962	0.270567	0.320047	0.341415	0.597927	0.451236	0.737029	0.291882	0.342551	0.38243	0.398884	0.344218	0.465498	0.380023	0.685259
4	227.201	1.76	FFA 14:0	[M-H]-	0.342873	0.669671	0.578896	0.384713	0.512372	0.382183	0.580521	0.277162	0.229198	0.298857	0.338802	0.262704	0.298543	0.267023	0.340609	0.491219	0.201614	0.248007	0.259757	0.192653	0.231204	0.20611	0.165207	0.187289	0.299388	0.290837	0.246924	0.228227	0.233421	0.316286	0.284364	0.346176	0.216901	0.207009	0.2338	0.262269	0.23482	0.317599	0.249893	0.328954
5	255.231	2.69	FFA 16:0	[M-H]-	7.24634	8.40268	10.4594	7.24819	8.68311	6.34194	7.08564	4.23855	5.55331	6.12738	7.5718	5.03485	3.57578	4.1748	4.92965	7.54733	3.89423	4.98719	5.40749	6.2742	3.43301	4.22474	3.19162	4.311	6.90848	10.2395	4.90231	5.86683	5.70107	6.9542	6.84488	8.67116	6.4325	6.20692	6.73228	6.30156	7.11567	7.25579	7.60982	9.26467
6	253.217	2	FFA 16:1	[M-H]-	0.114512	0.243024	0.154855	0.0994009	0.14544	0.107344	0.122058	0.0709058	0.0614337	0.106666	0.0797444	0.0734466	0.067695	0.0647875	0.130537	0.20092	0.0467706	0.0727337	0.0827682	0.0469149	0.0406692	0.046852	0.0357633	0.0411797	0.0737387	0.0554777	0.0545269	0.0535676	0.049655	0.0808047	0.0726417	0.0930647	0.0379757	0.0390681	0.0434646	0.049115	0.0458657	0.0654333	0.0516683	0.0718863
7	283.262	3.65	FFA 18:0	[M-H]-	4.97794	4.5944	5.31939	4.68142	6.09162	4.20934	5.42278	3.94215	3.55001	3.85669	4.59924	4.06531	2.64294	3.69199	4.25983	5.76804	2.90398	3.05926	2.98445	4.22562	2.32732	3.39083	2.35496	3.20656	4.08891	5.94399	3.47302	5.10176	3.58415	4.25266	4.45168	5.49623	3.5013	3.73108	3.9242	4.14084	4.40594	4.561	4.50304	5.11232
8	281.249	2.9	FFA 18:1	[M-H]-	2.50057	3.77127	4.39589	2.62657	3.20074	3.08877	4.02307	1.72855	1.83033	2.40235	2.77079	1.88637	1.34508	1.48657	2.54111	4.13922	1.444	2.47092	2.011	1.34779	1.5584	1.34684	1.14278	1.40748	1.59832	1.92647	1.40611	1.39937	1.51852	2.27344	1.97801	2.99767	1.25663	1.26658	1.39712	1.58055	1.35139	2.02202	1.76628	2.92288
9	279.233	2.18	FFA 18:2	[M-H]-	0.966868	1.023	1.79394	1.13821	1.06133	1.05013	0.446865	0.223914	0.364074	1.04977	1.91954	0.806867	0.290809	0.272563	0.889867	2.28183	0.871535	1.74811	1.24708	0.590754	0.823652	0.802503	0.317019	0.323354	0.597274	1.12652	0.412515	0.647738	0.692763	1.35479	0.980526	1.96978	0.601207	0.744125	0.888031	0.776475	0.773594	1.05072	0.79272	1.81544
10	277.216	1.71	FFA 18:3	[M-H]-	0.0845752	0.0824047	0.144461	0.0901541	0.0824238	0.0748744	0.0324768	0.0175471	0.0293748	0.0799121	0.165109	0.0656101	0.0201901	0.015234	0.0711834	0.193455	0.0690946	0.139643	0.0984218	0.0454352	0.0650972	0.0651072	0.028411	0.0257992	0.0478444	0.0932232	0.0327219	0.0520663	0.0534512	0.109457	0.0754914	0.154496	0.0485859	0.0588783	0.0702513	0.061052	0.0635074	0.0839426	0.0608303	0.139839
11	311.293	5.02	FFA 20:0	[M-H]-	0.0281654	0.0230189	0.0266558	0.0186966	0.0280969	0.023151	0.0287041	0.0156976	0.0146563	0.0156612	0.0140363	0.0164333	0.0164626	0.018251	0.0202662	0.0238161	0.0141601	0.0140745	0.0134195	0.0159101	0.0100158	0.015772	0.0107246	0.0131005	0.0182611	0.0219269	0.0169871	0.0165618	0.0155638	0.0185742	0.0170275	0.0194448	0.0164823	0.0169083	0.0152688	0.016597	0.0189387	0.0178734	0.0193579	0.0184679
12	309.279	3.82	FFA 20:1	[M-H]-	0.0770367	0.0938206	0.0991326	0.0850929	0.0855248	0.0829488	0.0791272	0.0728839	0.0507502	0.0618509	0.0759615	0.0634026	0.0524337	0.0540435	0.0750981	0.084334	0.0494425	0.0652384	0.0623236	0.0500243	0.0487795	0.0548564	0.0471586	0.0523105	0.0527138	0.0572847	0.0453616	0.0479387	0.0551576	0.0647559	0.0616197	0.0830906	0.0726175	0.0698853	0.0675155	0.0675093	0.0689032	0.0805246	0.0703699	0.0906892
13	307.264	3.12	FFA 20:2	[M-H]-	0.0198481	0.0235635	0.0264523	0.0195409	0.0201024	0.0223046	0.0140694	0.0137136	0.00693794	0.0115106	0.016011	0.0118249	0.00731228	0.00596172	0.0101248	0.0186205	0.0147982	0.0215371	0.0202626	0.0151773	0.0158187	0.0164682	0.0155556	0.0130559	0.0229867	0.0211066	0.0158558	0.0192327	0.0212626	0.0239018	0.02371	0.0287163	0.017068	0.0130462	0.0133295	0.0138186	0.0161392	0.017922	0.0168	0.0216564
14	303.231	2.08	FFA 20:4	[M-H]-	0.036976	0.043059	0.0468713	0.0265152	0.0392587	0.0315211	0.0432315	0.0260359	0.0120398	0.0142886	0.0111623	0.0133577	0.0164369	0.0157379	0.0214407	0.0196221	0.0226685	0.0259006	0.0235513	0.0219137	0.0225673	0.0189893	0.0235725	0.0256924	0.0636935	0.0265217	0.0434479	0.0331018	0.0377267	0.0476365	0.0447526	0.040841	0.0145339	0.0121251	0.013638	0.0160471	0.0157587	0.017416	0.014701	0.0144714
15	327.233	1.83	FFA 22:6	[M-H]-	0.135372	0.190488	0.175192	0.121161	0.161279	0.133869	0.182707	0.111472	0.0406519	0.0432313	0.0403502	0.0432833	0.0495743	0.0568524	0.0654861	0.0945332	0.060384	0.0596871	0.0653169	0.0574986	0.0599883	0.0506607	0.0637874	0.0671376	0.127673	0.05976	0.0923724	0.0721798	0.0931423	0.102994	0.106522	0.087986	0.0525529	0.0448681	0.0402547	0.0532308	0.04832	0.0537453	0.0505695	0.0482961
16	357.28	3.09	FFA 24:5	[M-H]-	0.0549823	0.0754461	0.0725576	0.0525995	0.0646837	0.0611024	0.079183	0.0568419	0.0193462	0.0200456	0.0196825	0.023816	0.0268726	0.0248192	0.0354866	0.046782	0.034347	0.0414096	0.041686	0.0384513	0.0375334	0.034943	0.0408105	0.0464495	0.0808767	0.0441965	0.0658756	0.0571036	0.0661699	0.0710639	0.0672255	0.0630438	0.0647074	0.0505609	0.0519028	0.0613149	0.0549538	0.0602471	0.0604717	0.0556518
17	596.526	13.25	Cer d34:1(d18:1/16:0)	[M+CH3COO-]-	0.0190556	0.030337	0.0179309	0.0283862	0.0264254	0.00914374	0.0102775	0.0159043	0.058565	0.0398656	0.0308882	0.0362636	0.0333912	0.0241612	0.0138558	0.00899957	0.0466201	0.0429191	0.0281312	0.0331463	0.040146	0.0326295	0.0224337	0.020053	0.0158494	0.0327089	0.0349363	0.0328473	0.0166466	0.0265753	0.0188245	0.00806887	0.105055	0.0993913	0.0815769	0.0734624	0.072721	0.0410807	0.0405625	0.028591
18	733.553	7.6	SM d32:1(d18:1/14:0)	[M+CH3COO-]-	0.252718	0.214649	0.244832	0.217119	0.229003	0.21003	0.261671	0.0842828	0.216099	0.249315	0.188889	0.198771	0.233304	0.228053	0.193033	0.157956	0.229833	0.225183	0.191454	0.197355	0.193989	0.202833	0.192917	0.1532	0.244858	0.194117	0.229255	0.202361	0.206386	0.240477	0.235495	0.261952	0.207568	0.221645	0.227258	0.207025	0.200481	0.204207	0.231926	0.196993
19	731.538	5.92	SM d32:2	[M+CH3COO-]-	0.0203893	0.0203404	0.0292522	0.0184089	0.0197674	0.0178397	0.0222562	0.0160282	0.0203779	0.014323	0.0152811	0.0172444	0.0191539	0.0185497	0.0310576	0.0225355	0.0156238	0.0125863	0.0122434	0.0141203	0.0129092	0.0129522	0.0136509	0.0155145	0.0242517	0.0138512	0.0214616	0.0144217	0.0169339	0.0190537	0.0251165	0.0169577	0.018418	0.0146794	0.0123133	0.0141567	0.0136695	0.0188722	0.0182927	0.0135655
20	761.583	10.43	SM d34:1(d18:1/16:0)	[M+CH3COO-]-	1.06229	1.03148	0.845935	0.910219	0.833746	0.878257	0.769524	0.734016	1.1621	0.845288	0.734369	0.830145	0.911156	0.806486	0.646444	0.602701	0.976338	0.893483	0.872898	0.882154	0.924131	0.88893	0.710681	0.739942	0.878866	0.759074	0.879641	0.818977	0.786497	0.770855	0.633236	0.615135	1.3964	1.28944	1.10474	1.01847	1.02014	0.902259	0.974482	0.710753
21	759.567	8.24	SM d34:2(d18:2/16:0)	[M+CH3COO-]-	0.578241	0.533051	0.530077	0.494874	0.585104	0.608731	0.630945	0.584778	0.59404	0.45851	0.389552	0.5169	0.56383	0.572146	0.576124	0.614767	0.484528	0.441265	0.476623	0.526863	0.538437	0.523541	0.534559	0.585457	0.617296	0.453568	0.58719	0.554261	0.57716	0.597793	0.589188	0.515125	0.668322	0.523254	0.488729	0.547352	0.53277	0.581654	0.562027	0.520412
22	789.614	13.11	SM d36:1	[M+CH3COO-]-	0.0286541	0.0285967	0.0299577	0.0229256	0.0197419	0.0207192	0.0175461	0.00959679	0.0292872	0.0246188	0.016287	0.0178139	0.0165945	0.0166065	0.00891944	0.00715806	0.026972	0.0307547	0.0296854	0.0264589	0.0197548	0.0204239	0.0133635	0.0109073	0.0339479	0.0247894	0.0284636	0.0253518	0.0247895	0.0190237	0.0198269	0.0128356	0.0569553	0.0422023	0.0275621	0.0361273	0.0291494	0.0187743	0.0194193	0.0131637
23	871.69	14.18	SM d42:2	[M+CH3COO-]-	0.0185951	0.0210172	0.0153278	0.0128953	0.0124966	0.0168544	0.00802661	0.00859396	0.0261414	0.0194305	0.0136806	0.0117868	0.0172371	0.00866739	0.00748266	0.00627386	0.0543094	0.0639103	0.0478415	0.0558635	0.0531398	0.0480553	0.0227157	0.0191224	0.0276707	0.0511929	0.0444357	0.0379996	0.0233769	0.0277443	0.00928419	0.0139709	0.0774452	0.0758341	0.0504818	0.0314322	0.0489981	0.0199643	0.0273982	0.0125559
24	869.674	13.76	SM d42:3	[M+CH3COO-]-	0.0448268	0.0321953	0.026835	0.0373583	0.0314438	0.0287355	0.0303753	0.0456794	0.0562853	0.0332629	0.032566	0.0443687	0.0380436	0.0342224	0.0204241	0.0180104	0.132731	0.129826	0.12446	0.127252	0.142381	0.145776	0.130053	0.112753	0.100749	0.164219	0.141448	0.153554	0.141488	0.107809	0.0893599	0.094547	0.0901049	0.112333	0.102591	0.0817668	0.0904638	0.0761185	0.0697302	0.0642521
25	554.345	1.98	LysoPC 16:0	[M+CH3COO-]-	0.724842	0.824402	0.790557	0.640065	0.695299	0.737287	0.802371	0.616055	0.592063	0.534672	0.496868	0.606033	0.612761	0.774568	0.839059	1.08668	0.274343	0.29127	0.315002	0.269865	0.266165	0.25255	0.291202	0.315789	0.234224	0.138241	0.180629	0.153245	0.179148	0.179627	0.208364	0.17853	0.377903	0.336412	0.315509	0.360845	0.331216	0.368769	0.388782	0.324322
26	582.38	2.96	LysoPC 18:0	[M+CH3COO-]-	0.870141	0.966664	0.960637	0.768778	0.876752	0.88125	0.987924	0.763511	0.546225	0.507242	0.507798	0.573188	0.573259	0.729093	0.805943	1.05374	0.23418	0.247564	0.276776	0.225282	0.233594	0.218209	0.257158	0.304085	0.268895	0.157009	0.208267	0.185591	0.220692	0.218695	0.234237	0.212915	0.447495	0.386775	0.379623	0.431213	0.404801	0.436104	0.461562	0.400382
27	580.362	2	LysoPC 18:1	[M+CH3COO-]-	0.595669	0.80139	0.755017	0.536483	0.640568	0.572582	0.744629	0.483819	0.272151	0.307497	0.30445	0.315436	0.331362	0.373761	0.450806	0.559342	0.210348	0.210092	0.226643	0.212194	0.206597	0.180279	0.210852	0.221261	0.201786	0.123625	0.15674	0.140324	0.169607	0.154703	0.179135	0.155107	0.145012	0.12795	0.107927	0.143046	0.129081	0.130671	0.139557	0.120445
28	578.345	1.53	LysoPC 18:2	[M+CH3COO-]-	0.0176695	0.0217244	0.0186635	0.0154383	0.0241293	0.0202467	0.0237543	0.0184476	0.00659088	0.00627005	0.0082434	0.00875874	0.00740554	0.0125408	0.0189318	0.0167934	0.0150063	0.0103229	0.0151206	0.0158334	0.0149798	0.0125245	0.0185984	0.0178723	0.0173279	0.0121018	0.0101678	0.0125151	0.0131648	0.0181649	0.0162281	0.0221611	0.00372113	0.00421206	0.00237609	0.00357486	0.00503127	0.00423978	0.00514101	0.00511475
29	608.393	3.03	LysoPC 20:1	[M+CH3COO-]-	0.0653149	0.0772682	0.0726011	0.0566681	0.066416	0.072553	0.0842917	0.063623	0.0661007	0.0569419	0.0522465	0.065173	0.0694474	0.0878619	0.0871721	0.125736	0.0274394	0.0292311	0.0324744	0.0270936	0.0300768	0.0269664	0.0339705	0.0372534	0.0220509	0.0154016	0.0223868	0.0193748	0.0192614	0.0142802	0.0200041	0.0196451	0.0488926	0.0408476	0.038637	0.0446207	0.0413217	0.0444032	0.0473257	0.0394359
30	538.35	2.27	LysoPC O-16:1	[M+CH3COO-]-	0.0549264	0.0720829	0.069868	0.0445273	0.0637017	0.0609223	0.0626799	0.0449441	0.0328446	0.0334117	0.0330383	0.0392909	0.0421429	0.0380993	0.0506964	0.0796753	0.0373953	0.0390008	0.0407538	0.0395119	0.0423305	0.0365968	0.0386317	0.0429178	0.0580577	0.0305377	0.0435951	0.0341501	0.0361205	0.04336	0.0553304	0.0383956	0.0496119	0.0364113	0.040559	0.0445281	0.0385006	0.0475978	0.0434124	0.0416213
31	566.383	3.18	LysoPC O-18:1	[M+CH3COO-]-	0.074924	0.0960897	0.0940491	0.0636154	0.0786937	0.0700999	0.0878006	0.0648577	0.0369047	0.0444314	0.0462627	0.0415704	0.0460524	0.053633	0.0583599	0.0766795	0.0524657	0.0447117	0.0494735	0.0490554	0.0488638	0.0420682	0.050308	0.0537755	0.0721902	0.0393836	0.0485266	0.0477848	0.0561654	0.0507282	0.0568005	0.0492621	0.0542166	0.0447803	0.0419962	0.0504105	0.0411129	0.0499625	0.0487797	0.047635
32	480.31	3.02	LysoPE 18:0	[M-H]-	0.314156	0.3212	0.340518	0.265672	0.307036	0.306567	0.359741	0.296656	0.217823	0.207695	0.190934	0.215318	0.226042	0.268149	0.29596	0.360297	0.104639	0.112514	0.116728	0.100176	0.100961	0.099747	0.116296	0.127434	0.153755	0.104387	0.124242	0.122711	0.130735	0.128752	0.145584	0.133642	0.374811	0.327701	0.313843	0.349304	0.325038	0.352817	0.381414	0.314162
33	478.294	2.24	LysoPE 18:1	[M-H]-	0.157643	0.180305	0.170238	0.146177	0.159553	0.156069	0.180344	0.149955	0.147529	0.133294	0.133986	0.155574	0.16571	0.205581	0.227986	0.320802	0.0707766	0.0774825	0.0783399	0.0715549	0.0761215	0.0711389	0.0812645	0.0942729	0.0731306	0.0460089	0.0626987	0.0519759	0.0572199	0.0644032	0.0756185	0.0582691	0.135774	0.119752	0.113059	0.127277	0.121551	0.135825	0.143817	0.13333
34	436.284	2.44	LysoPE O-16:1	[M-H]-	0.13891	0.165566	0.148221	0.10932	0.139784	0.12915	0.153089	0.129725	0.0813765	0.083918	0.0887858	0.0894711	0.0981124	0.111994	0.131767	0.166643	0.0800826	0.0788443	0.0817693	0.0769391	0.0829859	0.0745547	0.0787345	0.0910336	0.0724933	0.0413152	0.0549304	0.0502006	0.0607411	0.0559252	0.0638467	0.0499124	0.0974956	0.0887155	0.0923117	0.097909	0.0837652	0.100209	0.103787	0.0908978
35	464.315	3.36	LysoPE O-18:1	[M-H]-	0.24467	0.275674	0.253721	0.203659	0.217662	0.228362	0.270071	0.205576	0.114992	0.129962	0.120429	0.131797	0.141258	0.14764	0.170119	0.222059	0.103072	0.106577	0.114854	0.102475	0.104714	0.102442	0.106568	0.118736	0.144144	0.0860178	0.117019	0.101526	0.118985	0.114699	0.128568	0.10782	0.165089	0.157176	0.164841	0.175159	0.147608	0.18847	0.166666	0.157737
36	492.345	4.48	LysoPE O-20:1	[M-H]-	0.0822893	0.0714318	0.0731222	0.0751406	0.0616867	0.0766522	0.0914296	0.0753395	0.05216	0.0488039	0.0497397	0.0557173	0.0541588	0.0585247	0.0607611	0.0722883	0.0687503	0.0629536	0.0604786	0.0585394	0.0575082	0.0611509	0.0654131	0.0667787	0.0791409	0.0536209	0.0717773	0.0700549	0.0743106	0.0734684	0.0771772	0.0712368	0.0676107	0.0608784	0.0590463	0.0671382	0.0630321	0.0766725	0.0635981	0.0577422
37	483.271	1.25	LysoPG 16:0	[M-H]-	0.18831	0.257286	0.2584	0.172281	0.213966	0.189934	0.25183	0.174102	0.0887873	0.0861908	0.0946729	0.0961724	0.105612	0.117292	0.124504	0.18228	0.022854	0.023455	0.0242592	0.0224288	0.0215955	0.017711	0.0261619	0.0280493	0.0261029	0.0132575	0.0204472	0.0168947	0.0187588	0.0164664	0.0200973	0.0152827	0.112239	0.0949327	0.0970974	0.109868	0.100291	0.108654	0.10652	0.106921
38	509.29	1.32	LysoPG 18:1	[M-H]-	0.0486872	0.0619078	0.0573927	0.0394458	0.0546467	0.0501428	0.0591455	0.0437261	0.0244676	0.0280362	0.0286808	0.029822	0.0358116	0.0353623	0.0422752	0.0588332	0.00810922	0.00830515	0.00882849	0.00824411	0.0069748	0.00955679	0.0111601	0.00894549	0.00764369	0.00248171	0.00547785	0.00467391	0.0058906	0.00558271	0.00634865	0.00351834	0.0182083	0.0189298	0.021532	0.0205845	0.014016	0.0225326	0.0280403	0.0224392
39	599.319	1.78	LysoPI 18:0	[M-H]-	0.108692	0.109352	0.132263	0.0936725	0.10023	0.0979789	0.123887	0.0903874	0.0950019	0.1047	0.0868702	0.0951818	0.113235	0.113926	0.123608	0.161315	0.11155	0.0988899	0.0949038	0.0940672	0.0971651	0.0936573	0.0976862	0.107816	0.061051	0.0342751	0.0519035	0.0492961	0.0516646	0.0497388	0.0521008	0.05238	0.0431848	0.0353162	0.0384825	0.0440052	0.0332769	0.0405081	0.0433506	0.0373179
40	597.304	1.34	LysoPI 18:1	[M-H]-	0.0577343	0.0734204	0.0814052	0.058629	0.0662835	0.0626117	0.100057	0.0471248	0.0766132	0.08069	0.080615	0.0806336	0.0888052	0.0930864	0.110156	0.15719	0.0618065	0.0602153	0.0650364	0.0545528	0.063341	0.0570247	0.0611173	0.0604687	0.0432411	0.0227066	0.0322295	0.0282373	0.02976	0.0348018	0.0379175	0.0357429	0.0310036	0.0250823	0.0265148	0.0332287	0.025208	0.0302353	0.0252551	0.0289083
41	524.297	1.83	LysoPS 18:0	[M-H]-	0.106711	0.0946666	0.110188	0.0761015	0.0907569	0.0758116	0.113479	0.0867869	0.152656	0.157554	0.144946	0.160798	0.17661	0.185827	0.197978	0.245056	0.0510308	0.0435791	0.0440466	0.0388186	0.0421871	0.042482	0.0423947	0.0485181	0.0283264	0.0141228	0.0237446	0.0201231	0.0246013	0.0260949	0.0230604	0.0215523	0.0434115	0.0411947	0.0427422	0.0441453	0.0358748	0.0475463	0.0485165	0.0337956
42	522.282	1.28	LysoPS 18:1	[M-H]-	0.212532	0.304245	0.26678	0.185853	0.246214	0.211363	0.311122	0.194772	0.130898	0.159016	0.152017	0.149495	0.178662	0.187753	0.21926	0.308242	0.0801659	0.084929	0.0928679	0.0826144	0.0916702	0.0769578	0.0855091	0.0971777	0.0733998	0.0391626	0.0591067	0.0497569	0.0615936	0.066956	0.0647611	0.0600156	0.097247	0.0841344	0.0763092	0.102242	0.0880147	0.0939031	0.0941322	0.0869533
43	764.544	10.98	PC 30:0(14:0/16:0)	[M+CH3COO-]-	0.468499	0.430121	0.393631	0.462124	0.351525	0.370209	0.38493	0.272606	0.482244	0.484949	0.407667	0.431576	0.453987	0.45552	0.33837	0.198457	1.17045	1.09445	0.993736	0.925017	0.950283	1.1138	0.953324	0.717781	0.546047	0.512731	0.54766	0.521447	0.527067	0.532026	0.508628	0.570751	0.81471	0.917365	0.867455	0.757261	0.785531	0.719979	0.797028	0.667653
44	792.576	13.15	PC 32:0(16:0/16:0)	[M+CH3COO-]-	0.428698	0.447471	0.345991	0.378553	0.331177	0.361856	0.341483	0.340746	0.445769	0.395964	0.35256	0.358657	0.390352	0.349376	0.302387	0.231125	0.765994	0.753603	0.722362	0.703771	0.688229	0.674777	0.591538	0.559527	0.597713	0.534696	0.62321	0.555287	0.543492	0.512954	0.464245	0.444022	0.595173	0.595644	0.532824	0.50188	0.535876	0.443125	0.451726	0.389907
45	790.56	11.61	PC 32:1(16:0/16:1&18:1/14:0)	[M+CH3COO-]-	3.95531	3.83091	3.89005	4.02188	3.60794	3.78891	3.9094	3.79283	4.96403	5.30857	4.67917	5.01381	5.21189	5.49381	4.88816	4.60406	5.61298	5.4426	5.18361	5.00228	5.35525	5.34264	5.45108	5.37016	4.90092	4.28024	4.6578	4.58175	4.65592	4.74292	4.92521	4.90875	4.36748	4.59938	4.51903	4.3025	4.25663	4.41478	4.47319	4.15922
46	788.548	9.05	PC 32:2(16:1/16:1)	[M+CH3COO-]-	0.346829	0.431599	0.426723	0.346217	0.351319	0.328691	0.437703	0.301289	0.440937	0.579521	0.522256	0.524194	0.568497	0.673334	0.686432	0.794358	0.524541	0.510615	0.451978	0.419557	0.414672	0.392132	0.444976	0.397087	0.640748	0.430066	0.560426	0.428615	0.497284	0.559996	0.629045	0.579187	0.186434	0.216625	0.217973	0.206511	0.18023	0.206267	0.234296	0.221196
47	820.607	13.72	PC 34:0(18:0/16:0)	[M+CH3COO-]-	0.216377	0.288314	0.236224	0.18759	0.195841	0.182479	0.213165	0.131768	0.170992	0.163704	0.136034	0.135586	0.139331	0.14125	0.135479	0.170963	0.181045	0.198419	0.17893	0.1709	0.172996	0.152388	0.135274	0.12601	0.196283	0.173366	0.210077	0.18085	0.166144	0.163996	0.162248	0.123607	0.231753	0.206777	0.194867	0.18854	0.190342	0.136862	0.145094	0.124859
48	818.594	13.22	PC 34:1(16:0/18:1)	[M+CH3COO-]-	14.4251	13.0969	11.9201	14.3324	13.3208	14.3171	12.3102	15.7994	15.3458	14.2747	14.1434	14.903	15.4333	13.8103	12.9572	10.6661	14.1587	14.2806	14.5611	14.2363	14.9277	14.1141	14.5622	13.4537	12.819	13.0141	13.8551	13.6923	13.1406	12.6667	11.9485	11.6639	15.6199	15.9896	16.7862	16.8522	16.3427	15.6608	15.5023	14.6159
49	816.578	12.09	PC 34:2(18:1/16:1)	[M+CH3COO-]-	3.76716	3.90122	3.78627	3.90328	3.55061	3.7445	4.15676	3.76326	5.23238	5.62539	5.07805	5.59143	6.01903	6.57728	6.09144	5.96456	3.82646	3.63361	3.36025	3.29814	3.32997	3.41914	3.62675	3.58155	4.08116	3.15155	3.90522	3.49237	3.85095	3.99324	4.16434	3.94555	2.58299	2.71933	2.72187	2.56245	2.41844	2.68985	2.68049	2.52823
50	846.628	13.75	PC 36:1(18:0/18:1)	[M+CH3COO-]-	1.31956	1.00869	0.913414	1.21587	0.962079	1.06472	0.736889	1.11049	1.47011	1.17632	1.08154	1.20907	1.14011	0.880386	0.705705	0.421007	1.20407	1.17374	1.18766	1.1783	1.30469	1.33425	1.0968	0.934136	0.73784	1.01037	0.926786	0.957548	0.841815	0.708737	0.572815	0.629983	1.99741	2.29029	1.94749	1.63701	2.05378	1.45606	1.58756	1.34695
51	844.611	13.29	PC 36:2(18:1/18:1)	[M+CH3COO-]-	13.322	12.1025	11.2997	13.8681	12.9798	13.9152	12.5064	16.759	16.5157	16.1274	15.9836	17.1297	17.9271	17.1447	17.0664	14.6611	10.486	9.83478	10.2342	10.163	10.9128	10.4354	11.3975	11.1685	8.02956	8.1662	9.01612	8.88201	9.03991	8.53159	8.64943	8.0408	11.7304	11.793	11.972	12.6103	11.9703	12.2939	12.1096	11.8185
52	842.595	12.89	PC 36:3(18:1/18:2)	[M+CH3COO-]-	4.73699	4.91128	4.70707	4.71158	4.86238	5.03819	5.21103	5.08095	4.30494	4.51362	4.39189	4.40607	4.91041	5.00694	5.17492	4.97785	5.26036	5.05048	5.11671	5.12823	5.06197	4.93319	5.23099	5.42538	6.04643	4.28839	5.52962	5.03315	5.59124	5.56561	6.02719	5.15831	4.63853	4.36535	4.48354	4.80963	4.17084	4.69546	4.5564	4.32323
53	840.576	12.36	PC 36:4(16:0/20:4)	[M+CH3COO-]-	2.30833	2.31045	2.32927	2.31376	2.19756	2.26154	2.46	1.63597	1.92519	2.08976	1.81337	1.93896	2.0574	2.3057	1.90011	1.59308	3.48839	3.30003	3.16144	3.11863	3.12998	3.26324	3.54853	3.03985	3.80287	2.90622	3.60122	3.30532	3.6094	3.83052	4.06021	3.68262	2.3014	2.18525	2.18105	2.0983	1.98312	2.29947	2.20264	2.12158
54	838.564	10.05	PC 36:5(16:0/20:5)	[M+CH3COO-]-	0.682845	0.58271	0.615516	0.581607	0.686719	0.728938	0.718144	0.717624	0.646002	0.457834	0.456689	0.568692	0.62206	0.605984	0.663993	0.725159	0.487936	0.423463	0.492512	0.529912	0.561495	0.568589	0.556937	0.653809	0.45636	0.336802	0.453498	0.413188	0.451534	0.449914	0.451599	0.383571	1.01606	0.725738	0.733974	0.746106	0.714663	0.914337	0.802931	0.749592
55	872.64	13.79	PC 38:2(20:1/18:1)	[M+CH3COO-]-	0.374979	0.282316	0.268434	0.404712	0.289116	0.380728	0.248545	0.429213	0.652053	0.540857	0.548419	0.603504	0.586476	0.494289	0.38614	0.262254	0.442585	0.403461	0.423726	0.425975	0.51165	0.53954	0.491327	0.438639	0.210803	0.306812	0.287218	0.297778	0.295346	0.229997	0.225383	0.235593	0.689519	0.789436	0.697295	0.628874	0.771945	0.631925	0.657891	0.645732
56	868.609	13.38	PC 38:4(18:0/20:4)	[M+CH3COO-]-	1.28535	1.133	1.08196	1.33273	1.3316	1.39376	1.21509	1.74945	1.05236	0.983479	1.02612	1.04315	1.16088	1.1353	1.1382	0.889992	1.65708	1.5673	1.67742	1.63008	1.80842	1.70188	1.91316	1.88492	1.88944	1.97514	2.13224	2.22179	2.23171	2.06658	2.04044	2.04811	1.59845	1.58791	1.54513	1.62637	1.63352	1.57492	1.63261	1.59529
57	868.611	13.06	PC 38:4(18:1/20:3)	[M+CH3COO-]-	2.22527	2.16429	2.03576	2.28991	2.19021	2.35515	2.47622	2.63374	1.80424	1.81743	1.86209	1.97957	2.03947	2.20676	2.15727	2.05151	2.34786	2.26733	2.3691	2.35027	2.40689	2.28284	2.59966	2.57087	2.30432	1.94489	2.36999	2.27402	2.3573	2.36343	2.46759	2.24849	2.27543	2.12612	2.17482	2.25773	2.15325	2.36778	2.37868	2.24852
58	866.594	12.81	PC 38:5(18:1/20:4)	[M+CH3COO-]-	4.61231	4.71649	4.58782	4.60343	4.78992	4.9101	5.44075	5.30917	3.99689	4.13803	3.89152	4.20013	4.57952	4.85272	4.94747	5.33761	5.51933	5.12032	5.25351	5.20003	5.23698	5.09398	5.56554	5.77369	6.76398	4.91051	6.44126	5.82148	6.47127	6.47587	6.89991	6.06155	3.58402	3.23484	3.29429	3.48299	3.16664	3.64574	3.47744	3.36162
59	864.584	10.5	PC 38:6(18:1/20:5)	[M+CH3COO-]-	0.856738	0.958181	0.947443	0.826214	0.838015	0.761584	0.990433	0.507573	0.569154	0.744626	0.632263	0.605097	0.697272	0.775574	0.671446	0.626478	0.792727	0.736904	0.739632	0.75697	0.711725	0.715045	0.765327	0.786964	0.884521	0.575939	0.832746	0.700434	0.82172	0.838831	0.920056	0.775977	0.791908	0.792926	0.817808	0.783757	0.659312	0.803618	0.795762	0.752294
60	864.578	11.42	PC 38:6(22:6/16:0)	[M+CH3COO-]-	1.13252	1.24829	1.25306	1.16121	1.06069	1.03766	1.25521	0.841347	0.715259	1.10095	0.949775	0.850612	0.889275	0.961455	0.829095	0.751315	1.89627	1.76844	1.59416	1.60862	1.50775	1.6994	1.71851	1.61577	1.25727	0.885191	1.14474	0.9744	1.15603	1.24633	1.34692	1.19063	1.681	1.76705	1.80155	1.75341	1.54673	1.85726	1.83054	1.78307
61	862.56	8.5	PC 38:7(18:2/20:5)	[M+CH3COO-]-	0.037091	0.0357576	0.0335851	0.0306411	0.0329187	0.0302311	0.0396845	0.0273179	0.0190676	0.0255696	0.0150314	0.0166829	0.021803	0.0192232	0.0197741	0.0248659	0.0671861	0.0660037	0.0567212	0.0575479	0.055781	0.0541429	0.0559482	0.0487153	0.0770012	0.0495968	0.0689899	0.0626422	0.0623524	0.0689398	0.0784313	0.0669764	0.0352052	0.0347749	0.035199	0.0347435	0.0291713	0.0360725	0.0360385	0.0388599
62	896.64	13.61	PC 40:4(16:0/24:4&18:1/20:4)	[M+CH3COO-]-	0.155991	0.141641	0.125878	0.181624	0.136796	0.173418	0.126562	0.235566	0.215694	0.170576	0.196431	0.220185	0.20754	0.178664	0.15674	0.119396	0.325014	0.312886	0.340276	0.348761	0.363146	0.370398	0.402946	0.35523	0.295427	0.366812	0.381889	0.396196	0.396293	0.328054	0.329974	0.337359	0.317518	0.336959	0.304423	0.299495	0.344358	0.322243	0.307492	0.310695
63	892.605	13.25	PC 40:6(18:0/22:6)	[M+CH3COO-]-	0.453677	0.442006	0.385133	0.464343	0.467556	0.497449	0.471991	0.57839	0.401741	0.356566	0.360105	0.402256	0.440599	0.409408	0.413864	0.361349	0.373071	0.36901	0.374671	0.34647	0.363291	0.373616	0.431992	0.421115	0.315564	0.30607	0.337334	0.335879	0.321898	0.327107	0.335818	0.329226	0.402729	0.380256	0.391559	0.424605	0.429488	0.452391	0.435934	0.435339
64	892.608	12.89	PC 40:6(18:1/22:5)	[M+CH3COO-]-	1.22316	1.31446	1.26033	1.25706	1.32737	1.33217	1.57289	1.38197	0.979667	1.08745	1.08061	1.09321	1.21883	1.3286	1.37293	1.47107	0.927427	0.889375	0.909846	0.898439	0.932029	0.911973	1.00141	0.991578	0.929769	0.620291	0.89127	0.790435	0.902676	0.924754	0.963573	0.825914	0.703893	0.659492	0.689297	0.713517	0.631713	0.74355	0.724406	0.70666
65	890.593	12.04	PC 40:7(18:1/22:6)	[M+CH3COO-]-	1.82897	1.99513	1.9108	1.7995	1.76566	1.76823	2.07739	1.52107	1.65024	1.87744	1.62973	1.69218	1.84211	2.07835	1.81691	1.83923	1.42071	1.3092	1.24196	1.26577	1.24457	1.2992	1.40565	1.31143	0.725783	0.496662	0.673545	0.565217	0.668581	0.706205	0.759161	0.638661	1.34726	1.25204	1.28767	1.30012	1.1569	1.38215	1.36052	1.28768
66	912.579	9.32	PC 40:8(22:6/20:4)	[M+CH3COO-]-	0.145894	0.156918	0.155109	0.129761	0.143851	0.131961	0.177683	0.123895	0.100703	0.106658	0.0911501	0.0965074	0.125346	0.121455	0.114005	0.15512	0.191666	0.173796	0.176561	0.185501	0.173111	0.168523	0.177519	0.198725	0.155431	0.0931523	0.133139	0.109306	0.129077	0.139428	0.147707	0.123247	0.124988	0.104573	0.111171	0.107305	0.0930411	0.116925	0.112168	0.102821
67	920.638	13.32	PC 42:6(18:1/24:5)	[M+CH3COO-]-	0.546722	0.506243	0.491354	0.598551	0.568457	0.587153	0.575168	0.737213	0.513924	0.502182	0.512284	0.551654	0.574756	0.609298	0.595143	0.528099	0.579092	0.522755	0.572584	0.597021	0.607701	0.597262	0.694918	0.652625	0.513995	0.489409	0.591662	0.544242	0.584647	0.565487	0.60571	0.535205	0.637427	0.608567	0.618186	0.648542	0.666936	0.699413	0.680946	0.681536
68	826.598	13.13	PC O-36:4(O-16:0/20:4)	[M+CH3COO-]-	0.501789	0.475086	0.465729	0.498414	0.498977	0.501228	0.519903	0.610813	0.534381	0.526198	0.510307	0.569292	0.580502	0.589365	0.579958	0.529703	0.733969	0.658658	0.718448	0.71609	0.771779	0.701872	0.751706	0.83113	0.715334	0.587435	0.720737	0.679936	0.72178	0.709759	0.703619	0.641797	0.418077	0.371124	0.387734	0.390976	0.373929	0.415889	0.406272	0.374542
69	824.581	13.02	PC O-36:5 or P-36:4(O-16:1/20:4 or P-16:0/20:4)	[M+CH3COO-]-	0.332234	0.32318	0.310641	0.34897	0.340171	0.348089	0.36906	0.386657	0.303828	0.291971	0.281296	0.287617	0.318274	0.30523	0.312966	0.308717	0.535736	0.512275	0.528379	0.542381	0.5697	0.524463	0.557315	0.594555	0.64805	0.543745	0.686608	0.648326	0.683826	0.658419	0.637623	0.599787	0.262129	0.231627	0.237218	0.257768	0.239684	0.249721	0.247265	0.243563
70	848.581	12.89	PC O-38:7 or P-38:6(O-16:1/22:6 or P-16:0/22:6)	[M+CH3COO-]-	0.157885	0.153558	0.150254	0.169624	0.176373	0.172753	0.185086	0.188766	0.152441	0.154987	0.163376	0.149761	0.177376	0.182604	0.175676	0.159931	0.16287	0.150463	0.162432	0.169063	0.159841	0.154407	0.166538	0.170242	0.15031	0.105664	0.126339	0.129478	0.144066	0.143548	0.14071	0.12869	0.112456	0.105728	0.104727	0.119075	0.10685	0.106456	0.111324	0.110112
71	716.525	13.37	PE 34:1(16:0/18:1)	[M-H]-	0.218478	0.176047	0.17825	0.179322	0.152075	0.169828	0.110773	0.154386	0.284472	0.226568	0.19719	0.204253	0.21879	0.164508	0.133218	0.0972989	0.241518	0.236359	0.207801	0.222059	0.239531	0.205623	0.171988	0.158484	0.223094	0.268444	0.257726	0.239478	0.210874	0.189442	0.12613	0.127642	0.343967	0.335626	0.290955	0.25635	0.279489	0.203915	0.195966	0.165606
72	714.507	12.84	PE 34:2(18:1/16:1)	[M-H]-	0.276816	0.258043	0.233812	0.27196	0.260761	0.299183	0.265096	0.333591	0.517061	0.471534	0.451799	0.486041	0.483133	0.448802	0.479627	0.403791	0.399306	0.380292	0.377916	0.394666	0.431198	0.424434	0.424191	0.439072	0.489112	0.510236	0.531784	0.545815	0.530035	0.483532	0.469977	0.467285	0.423028	0.419413	0.401277	0.397472	0.410593	0.37129	0.390949	0.363976
73	744.558	13.86	PE 36:1(18:0/18:1)	[M-H]-	0.0909204	0.0963384	0.063592	0.0789033	0.0630339	0.0627993	0.0325626	0.0442628	0.110589	0.0813458	0.0592674	0.0589569	0.0592461	0.0394165	0.0250869	0.0234748	0.0939423	0.089664	0.0841296	0.0883519	0.0839443	0.0832859	0.0436649	0.0443685	0.0558223	0.093974	0.0769326	0.0650651	0.0513893	0.0448274	0.0312653	0.0200354	0.256383	0.263146	0.193938	0.145138	0.187218	0.0981167	0.0927286	0.0611976
74	742.54	13.42	PE 36:2(18:1/18:1)	[M-H]-	1.15216	0.944998	0.844432	1.10888	0.987697	1.11176	0.833533	1.18869	1.88456	1.54347	1.44811	1.61716	1.58277	1.27849	1.09039	0.770562	1.41766	1.37832	1.39458	1.44163	1.64234	1.55	1.41533	1.37297	1.23861	1.69012	1.50749	1.58141	1.4125	1.17843	1.02109	0.993469	2.14774	2.2513	2.05561	1.93252	2.17034	1.61678	1.71022	1.61669
75	740.525	13.05	PE 36:3(18:1/18:2)	[M-H]-	0.455242	0.393051	0.36428	0.493862	0.418344	0.491046	0.375855	0.534671	0.620673	0.550777	0.5319	0.574237	0.559321	0.509116	0.508395	0.370853	0.833854	0.75912	0.802177	0.809473	0.873082	0.862363	0.854828	0.865624	1.04318	1.11838	1.12956	1.1747	1.10744	0.987253	0.956792	0.949418	0.979842	0.95081	0.906188	0.918871	0.955315	0.838323	0.895482	0.794632
76	738.506	12.89	PE 36:4(16:0/20:4)	[M-H]-	0.325619	0.305116	0.282475	0.323395	0.304021	0.352006	0.2965	0.409445	0.38194	0.350784	0.331312	0.366557	0.352641	0.335019	0.338839	0.283477	0.485437	0.467427	0.484952	0.492615	0.539425	0.533888	0.551233	0.572247	0.516882	0.523472	0.540818	0.550084	0.540862	0.483803	0.490382	0.46599	0.349616	0.335527	0.335729	0.334837	0.367075	0.315167	0.325964	0.313781
77	766.539	13.47	PE 38:4(18:0/20:4)	[M-H]-	1.27313	1.09924	0.996243	1.2556	1.10061	1.20832	0.900319	1.29839	1.17868	0.976372	0.889565	1.02619	0.985914	0.783812	0.688425	0.468069	2.60037	2.51632	2.55502	2.5978	2.98329	2.86214	2.64427	2.53176	2.66919	3.67601	3.27654	3.57229	3.13969	2.57853	2.1932	2.29465	2.71504	2.89881	2.68752	2.44928	2.93394	2.19829	2.3183	2.07099
78	764.524	12.97	PE 38:5(18:1/20:4)	[M-H]-	2.73228	2.72165	2.56677	2.88605	2.82531	3.16847	2.87353	3.55216	2.96775	2.81224	2.82469	2.95088	3.05637	2.89033	3.04403	2.67431	4.56751	4.38577	4.63423	4.78221	5.04112	5.00775	5.33897	5.57584	5.53472	5.3447	5.90062	5.91605	5.92189	5.17745	5.5942	5.17408	3.34124	3.25791	3.17093	3.33505	3.36795	3.2212	3.26955	3.15657
79	762.508	11.09	PE 38:6(18:1/20:5)	[M-H]-	0.0607642	0.0530109	0.0583585	0.0615245	0.0430107	0.0490325	0.0481285	0.0419304	0.0390383	0.0782257	0.0602415	0.053377	0.0499363	0.0499028	0.0386315	0.0303937	0.142452	0.141485	0.127856	0.126466	0.115836	0.130053	0.145876	0.128184	0.14955	0.142955	0.15934	0.14723	0.164588	0.160989	0.191286	0.18862	0.115496	0.146441	0.149348	0.128015	0.119392	0.117623	0.121742	0.116587
80	792.555	13.5	PE 40:5(20:1/20:4&18:0/22:5)	[M-H]-	0.308125	0.2427	0.225281	0.290675	0.254232	0.293679	0.205478	0.321997	0.374452	0.320538	0.315773	0.328799	0.312745	0.282869	0.229199	0.163592	0.542187	0.519214	0.540024	0.559022	0.581977	0.61031	0.5797	0.554713	0.622871	0.807907	0.736239	0.819508	0.763696	0.663404	0.640337	0.649533	0.60944	0.666146	0.611609	0.569976	0.639598	0.521045	0.567811	0.549372
81	790.539	13.35	PE 40:6(18:0/22:6)	[M-H]-	0.370272	0.306347	0.307704	0.347197	0.31915	0.355157	0.273282	0.38311	0.389135	0.338149	0.31306	0.330461	0.348929	0.270795	0.280869	0.209228	0.448823	0.41165	0.439885	0.432645	0.463618	0.490207	0.481264	0.442865	0.359483	0.465153	0.425816	0.47516	0.419014	0.353744	0.321853	0.33204	0.673711	0.695936	0.624769	0.633951	0.748101	0.540996	0.580612	0.567502
82	790.539	13.03	PE 40:6(18:1/22:5)	[M-H]-	0.709833	0.676476	0.613247	0.709562	0.684076	0.763962	0.841626	0.753494	0.81561	0.713308	0.705124	0.742095	0.794113	0.823664	0.765916	0.553175	0.812538	0.755626	0.827266	0.831957	0.85637	0.898606	1.00322	0.803849	1.09278	0.99952	1.10109	1.10128	1.15143	1.0804	1.16812	1.1134	0.835706	0.774897	0.757879	0.80901	0.751299	0.815413	0.844743	0.839908
83	788.524	12.84	PE 40:7(18:1/22:6)	[M-H]-	0.968359	0.93288	0.893842	1.02928	0.98196	1.09597	1.08272	1.26356	1.12245	1.08415	1.05269	1.13731	1.1993	1.21507	1.25835	1.09489	0.954062	0.914077	0.929573	0.956658	1.00397	1.03884	1.07787	1.08753	1.09351	1.00725	1.13344	1.09572	1.16432	1.06736	1.12197	1.05622	1.00455	0.979418	0.966264	1.03143	1.016	1.0123	1.01491	1.02669
84	810.51	9.92	PE 42:10(22:6/20:4)	[M-H]-	0.0130902	0.0114163	0.012567	0.0155902	0.0145001	0.0110707	0.0288657	0.00660159	0.0075952	0.00895607	0.00845163	0.0109924	0.0102039	0.0140707	0.00868054	0.0102575	0.0443908	0.0374283	0.0342332	0.0363814	0.0334854	0.0405924	0.0428553	0.0338015	0.0254238	0.0207626	0.0253841	0.018972	0.0252215	0.0239461	0.0314128	0.0264161	0.0387991	0.0350015	0.0348407	0.0291149	0.0285465	0.0393861	0.0355612	0.0366537
85	722.513	13.18	PE P-36:4(P-16:0/20:4)	[M-H]-	1.11615	1.02199	0.915978	1.10498	1.00981	1.0622	0.88239	1.27902	1.50907	1.25422	1.18225	1.35941	1.31214	1.14447	1.03548	0.806909	1.87416	1.84578	1.83901	1.92861	2.08363	1.99889	1.94649	1.94972	1.51192	1.86077	1.75524	1.74588	1.67518	1.44104	1.37909	1.3263	1.59361	1.64193	1.5579	1.48281	1.68763	1.34207	1.47339	1.3317
86	746.512	13.05	PE P-36:6(P-16:0/22:6)	[M-H]-	1.04977	0.913563	0.893098	1.00078	0.938352	1.03087	0.824313	1.1825	1.34104	1.15749	1.12957	1.24706	1.19459	1.06461	1.03885	0.807587	1.15481	1.06738	1.07563	1.1367	1.24164	1.21052	1.17867	1.16683	0.604323	0.707748	0.701494	0.701802	0.674471	0.567869	0.576884	0.562911	0.833321	0.851473	0.807754	0.779925	0.870302	0.744861	0.800387	0.736153
87	750.546	13.7	PE P-38:4(P-18:0/20:4)	[M-H]-	0.411683	0.316463	0.310983	0.41305	0.325938	0.376445	0.22869	0.354009	0.457875	0.355569	0.338579	0.360978	0.353251	0.233438	0.2072	0.127853	0.734217	0.739942	0.71862	0.735901	0.840124	0.864682	0.711962	0.640223	0.573742	0.816354	0.70099	0.726221	0.655476	0.507179	0.445034	0.465101	0.904949	0.967303	0.850299	0.757621	0.933848	0.646305	0.704116	0.584435
88	748.525	13.22	PE P-38:5(P-16:0/22:5&P-18:1/20:4)	[M-H]-	1.22389	1.10517	1.02379	1.26221	1.15289	1.33029	1.06109	1.5836	1.53811	1.24751	1.26833	1.42097	1.38807	1.23994	1.19217	0.889124	1.86705	1.82957	1.83912	1.9069	2.12204	2.2432	2.18739	2.1315	1.72281	2.14972	2.02626	2.16388	2.07357	1.83384	1.81411	1.69482	1.7538	1.94486	1.76514	1.60685	2.05044	1.67774	1.75699	1.71855
89	774.546	13.59	PE P-38:6(P-18:1/20:5)	[M-H]-	0.249535	0.200243	0.174862	0.23368	0.200707	0.226543	0.144935	0.23461	0.238902	0.191964	0.172952	0.19913	0.185281	0.155165	0.116758	0.0688943	0.218647	0.216365	0.208039	0.224336	0.256911	0.266461	0.215681	0.192528	0.0949494	0.162817	0.144267	0.145227	0.134839	0.0917205	0.0820388	0.0862098	0.271154	0.30702	0.27796	0.25206	0.296726	0.216542	0.233455	0.212527
90	746.513	12.84	PE P-40:6(P-18:0/22:6)	[M-H]-	0.107214	0.0918978	0.0939539	0.106514	0.111146	0.128612	0.112483	0.147205	0.122845	0.112381	0.112469	0.124713	0.120988	0.124712	0.122437	0.112195	0.112345	0.107136	0.102158	0.102779	0.113822	0.120723	0.122483	0.134383	0.0989616	0.105776	0.115654	0.107147	0.109817	0.101598	0.109769	0.0993696	0.299	0.285553	0.279712	0.281675	0.291358	0.288656	0.28296	0.286904
91	772.528	13.12	PE P-40:7(P-18:1/22:6)	[M-H]-	0.52926	0.489322	0.474061	0.563892	0.501538	0.612063	0.498689	0.676166	0.634081	0.599935	0.577094	0.633515	0.635799	0.571661	0.578083	0.44128	0.537387	0.500171	0.506638	0.535526	0.550042	0.549337	0.573755	0.596652	0.420073	0.451858	0.44654	0.454372	0.459893	0.404006	0.425613	0.392669	0.540839	0.533882	0.517883	0.529815	0.553222	0.514715	0.52882	0.510554
92	719.491	6.81	PG 32:1(16:0/16:1)	[M-H]-	0.022248	0.0249793	0.0264085	0.0228214	0.0148811	0.0225395	0.0166906	0.0232946	0.0223845	0.0118411	0.0159838	0.0154782	0.013892	0.0183235	0.0169709	0.00916839	0.0491771	0.0585151	0.0491094	0.0384352	0.048206	0.0490759	0.044565	0.043358	0.0719476	0.074789	0.0812917	0.0870272	0.0855177	0.0710115	0.0540857	0.0613134	0.0514022	0.0373483	0.0335811	0.0375383	0.034904	0.0257064	0.0326524	0.0192977
93	747.517	9.04	PG 34:1(16:0/18:1)	[M-H]-	0.111377	0.0985273	0.090907	0.0864411	0.0700292	0.0675967	0.0550263	0.061766	0.100794	0.0710434	0.0582432	0.0590594	0.0593799	0.0491965	0.0390978	0.0297427	0.197567	0.220255	0.190468	0.183565	0.182794	0.161058	0.128469	0.123657	0.190963	0.188159	0.218049	0.196658	0.178649	0.14253	0.128342	0.109743	0.173305	0.149439	0.130022	0.1021	0.120349	0.0826047	0.0920013	0.0628756
94	819.519	6.03	PG 40:7(22:6/18:1)	[M-H]-	0.769459	0.774649	0.780014	0.823673	0.741066	0.788007	0.790841	0.688235	0.468357	0.545344	0.465393	0.483785	0.489921	0.556692	0.463736	0.42943	0.451592	0.44568	0.414818	0.403774	0.430367	0.445477	0.454948	0.439432	0.276079	0.242861	0.297043	0.286367	0.305194	0.302271	0.315899	0.303646	0.620866	0.595158	0.570268	0.56392	0.559395	0.578848	0.63579	0.569349
95	817.504	5.03	PG 40:8(22:6/18:2)	[M-H]-	0.129672	0.141681	0.13148	0.130349	0.137282	0.149805	0.146746	0.157024	0.0439992	0.0518021	0.05192	0.0501392	0.053666	0.0648674	0.0528675	0.0718835	0.16753	0.159031	0.166621	0.16121	0.169423	0.169088	0.176131	0.199606	0.276476	0.195068	0.263956	0.23313	0.273113	0.255987	0.295065	0.263457	0.103712	0.0914751	0.0997363	0.101535	0.0942405	0.104843	0.106024	0.103109
96	857.517	6.81	PI 36:4(16:0/20:4)	[M-H]-	0.0343294	0.0327231	0.0362813	0.0357929	0.0363874	0.0365144	0.0315885	0.0333811	0.047495	0.038089	0.0363261	0.040403	0.0343524	0.0361127	0.0350318	0.0228347	0.042391	0.0412918	0.0374376	0.0406089	0.0458994	0.0441087	0.0317537	0.0387973	0.0244483	0.0264201	0.0258771	0.0265577	0.0305178	0.0282925	0.0266991	0.0190294	0.0345235	0.0263894	0.0252502	0.0245417	0.0253793	0.018667	0.0203668	0.0201808
97	885.553	8.96	PI 38:4(18:0/20:4)	[M-H]-	0.152134	0.171441	0.14069	0.131452	0.118557	0.135774	0.0996079	0.0888642	0.131724	0.108523	0.0943428	0.0898131	0.0994365	0.0798324	0.0547498	0.0410774	0.215013	0.217682	0.208354	0.199596	0.195277	0.191067	0.142656	0.152416	0.209169	0.188769	0.214224	0.184372	0.179177	0.171063	0.132034	0.110925	0.257677	0.227813	0.213702	0.184078	0.19224	0.146309	0.156325	0.116334
