# Supplementary material for: The lipoprotein-associated phospholipase A2 inhibitor Darapladib sensitises cancer cells to ferroptosis by remodelling lipid metabolism
Source: Nat Commun. 2023 Sep 15;14:5728. doi: 10.1038/s41467-023-41462-9 (PMC10504358; doi:10.1038/s41467-023-41462-9)
Supplement: Supplementary file 3 — Supplementary Data 2 [file 41467_2023_41462_MOESM3_ESM.xlsx]

## Sheet: Hs746t_lipidomics
	m/z	Retention time (min)	Name	adduct	DMSO 1h_1	DMSO 1h_2	DMSO 1h_3	DMSO 1h_4	DMSO 1h_5	DMSO 1h_6	DMSO 1h_7	DMSO 2h_1	DMSO 2h_2	DMSO 2h_3	DMSO 2h_4	DMSO 2h_5	DMSO 2h_6	DMSO 2h_7	DMSO 4h_1	DMSO 4h_2	DMSO 4h_3	DMSO 4h_4	DMSO 4h_5	DMSO 4h_6	DMSO 4h_7	SB 1h_1	SB 1h_2	SB 1h_3	SB 1h_4	SB 1h_5	SB 1h_6	SB 1h_7	SB 2h_1	SB 2h_2	SB 2h_3	SB 2h_4	SB 2h_5	SB 2h_6	SB 2h_7	SB 4h_1	SB 4h_2	SB 4h_3	SB 4h_4	SB 4h_5	SB 4h_6	SB 4h_7
1	143.108	0.76	FFA 8:0	[M-H]-	0.0929337	0.0956543	0.136909	0.0972531	0.124618	0.0806913	0.0695678	0.0441468	0.0498413	0.102211	0.0655579	0.0593688	0.0524712	0.0608086	0.0787724	0.0551065	0.071038	0.172016	0.181065	0.173686	0.213304	0.0293715	0.03153	0.0226283	0.0230308	0.0232694	0.0221577	0.0404037	0.0399952	0.0288965	0.0181285	0.0222265	0.0362078	0.0165758	0.0231213	0.0289246	0.0410383	0.030752	0.031777	0.0254184	0.0316061	0.0351611
2	171.14	0.92	FFA 10:0	[M-H]-	0.0362591	0.0322507	0.0333459	0.0239375	0.0290792	0.026101	0.0229267	0.0315621	0.0188313	0.0475915	0.0281725	0.0352951	0.0183286	0.0219655	0.0363076	0.0326579	0.0357663	0.0414985	0.0350021	0.0471335	0.0409449	0.0193274	0.0142509	0.0135674	0.0139335	0.0127008	0.0129495	0.0218064	0.0162069	0.0172423	0.010682	0.012584	0.0178015	0.0117319	0.0177784	0.0227205	0.0184922	0.019876	0.0140013	0.0205219	0.0132119	0.0184472
3	199.171	1.22	FFA 12:0	[M-H]-	0.153465	1.07559	0.250125	0.17582	0.226685	0.122629	0.148741	0.232258	0.261326	0.421217	0.297351	0.223033	0.429078	0.182182	0.469392	0.219025	0.314127	2.00141	1.99925	1.17065	1.47433	0.127775	0.116934	0.156175	0.215568	0.110127	0.171928	0.154309	0.183218	0.122879	0.137067	0.0829535	0.187849	0.140947	0.181396	0.28582	0.458528	0.463995	0.293361	0.391352	0.314523	0.149461
4	227.202	1.78	FFA 14:0	[M-H]-	0.329802	0.504013	0.184813	0.50796	0.509431	0.328137	0.504801	0.384405	0.404255	1.11714	0.587059	0.435363	0.557427	0.490284	0.735617	0.304933	0.528814	0.54697	0.716464	0.53976	0.644085	0.244448	0.146032	0.29772	0.282216	0.212957	0.238989	0.30243	0.2294	0.289719	0.226158	0.187997	0.372645	0.178399	0.197904	0.386054	0.340609	0.336451	0.36479	0.37074	0.279787	0.226415
5	255.233	2.75	FFA 16:0	[M-H]-	3.50891	4.58355	3.07171	4.65646	8.68083	3.53539	4.80952	5.74014	7.28493	14.0165	8.92184	9.21485	9.94503	5.44307	10.121	6.79795	4.78597	9.05508	9.06741	5.81372	7.86918	3.14068	2.20826	2.80742	3.5193	2.36446	3.06018	3.6032	3.49889	3.24334	2.80809	2.07015	3.39199	3.02884	3.20508	5.09185	7.67289	5.08936	5.60386	3.63133	4.20741	3.65649
6	253.218	2.04	FFA 16:1	[M-H]-	0.0688503	0.0887465	0.0466293	0.118018	0.108242	0.0963634	0.157311	0.0567691	0.0698769	0.143025	0.0718442	0.105459	0.0830766	0.0874834	0.0875282	0.0474193	0.730758	0.102449	0.125464	0.10904	0.147867	0.0517757	0.0465102	0.0908339	0.0730044	0.0610383	0.0746253	0.0500419	0.0606437	0.0800362	0.0433542	0.0543257	0.0793005	0.0414417	0.0384284	0.0515462	0.0833043	0.077873	0.0625744	0.055842	0.0589458	0.0319227
7	283.263	3.72	FFA 18:0	[M-H]-	3.06272	3.75677	2.96696	3.96281	5.74214	3.57169	4.3965	4.17227	6.91407	8.24615	6.91887	7.7022	7.89403	5.44993	9.64663	6.21407	3.95735	6.95366	7.19998	5.41395	6.66158	2.83651	2.60339	2.60171	2.88577	2.57398	2.46318	3.70303	3.41984	3.13562	2.55573	1.73764	3.20203	2.67436	3.58878	5.65326	8.03288	4.71442	5.89568	4.09578	4.231	4.01765
8	281.25	2.94	FFA 18:1	[M-H]-	0.954189	0.925041	0.815283	0.993684	1.34832	0.842195	1.18643	0.777404	1.12422	1.83864	1.19295	1.38419	1.86509	1.00693	1.6424	1.06103	1.58527	1.44846	1.41056	1.18769	1.50923	0.546914	0.566491	0.634132	0.661132	0.580417	0.582873	0.667636	0.622566	0.713057	0.479331	0.445624	0.613225	0.511914	0.561235	0.694406	0.965873	0.870162	0.786922	0.569704	0.637734	0.479068
9	279.232	2.23	FFA 18:2	[M-H]-	0.166233	0.266771	0.222924	0.292699	0.448272	0.124545	0.245117	0.208521	0.481383	0.673311	0.611904	0.457667	1.27914	0.321314	0.973852	0.412064	0.238257	0.495666	0.459967	0.412171	0.680904	0.143518	0.178942	0.139608	0.14332	0.140177	0.11109	0.167329	0.264027	0.141074	0.147056	0.0609037	0.169399	0.0768985	0.187027	0.307558	0.433889	0.2807	0.336203	0.153582	0.182143	0.178353
10	277.217	1.72	FFA 18:3	[M-H]-	0.00899145	0.015605	0.0110738	0.0192858	0.0279254	0.00788875	0.0163948	0.0138404	0.0328295	0.0524538	0.0410438	0.0316692	0.0859224	0.0218931	0.0657592	0.0271428	0.0142383	0.0289137	0.0337969	0.0269634	0.0455796	0.00946403	0.012208	0.00957702	0.00935901	0.00937926	0.00668151	0.0113081	0.0165525	0.00901836	0.0109229	0.00374139	0.0126846	0.00584772	0.0127521	0.0211673	0.0323916	0.0174977	0.0223516	0.0092574	0.0113442	0.0103833
11	311.295	5.13	FFA 20:0	[M-H]-	0.0256664	0.0301469	0.0214537	0.0285746	0.0407944	0.0209938	0.0342815	0.0280333	0.045869	0.0447872	0.0490591	0.0531037	0.0564545	0.0423074	0.0544688	0.0387663	0.0273325	0.0529004	0.0550901	0.0397229	0.0509452	0.0290145	0.0253448	0.0250239	0.0257021	0.0249598	0.0217972	0.0275287	0.0300718	0.032662	0.0252629	0.0147305	0.0241262	0.0223782	0.0284909	0.0437926	0.0732812	0.0387942	0.0500553	0.0374632	0.0379082	0.0365059
12	309.277	3.89	FFA 20:1	[M-H]-	0.0195364	0.0191656	0.0272443	0.024975	0.0345957	0.0212467	0.0249664	0.0176555	0.0285729	0.041597	0.0290603	0.0301007	0.0367753	0.0247265	0.0372666	0.0294507	0.0449884	0.0245055	0.0323366	0.0265686	0.0319382	0.00975774	0.0140061	0.012745	0.0109623	0.0127001	0.0114735	0.0129216	0.0130799	0.0122785	0.0110619	0.00913314	0.0121615	0.00987439	0.0115518	0.01439	0.017453	0.016498	0.0162759	0.0109963	0.0106704	0.0102293
13	303.231	2.07	FFA 20:4	[M-H]-	0.0224767	0.0200662	0.027244	0.0210707	0.0316809	0.0227549	0.0217036	0.0199985	0.0229048	0.0457291	0.0233132	0.0239443	0.0203985	0.0237569	0.0283988	0.0297524	0.0477672	0.0337179	0.0304282	0.027555	0.0442657	0.00993062	0.0208958	0.0163407	0.0116144	0.00900236	0.0116583	0.0139391	0.02128	0.0273127	0.0167336	0.0155996	0.027264	0.028876	0.0209685	0.0103943	0.013006	0.0250455	0.0170718	0.0148313	0.0145651	0.0173109
14	327.231	1.84	FFA 22:6	[M-H]-	0.0518083	0.0471185	0.0577554	0.0498593	0.0780689	0.0504575	0.0536595	0.0375727	0.051613	0.0957007	0.053016	0.0478818	0.0439786	0.0508776	0.0543113	0.0555474	0.0944837	0.0865846	0.0637085	0.0626929	0.0875006	0.0275303	0.0392924	0.0339609	0.0293777	0.0270061	0.0303426	0.0398612	0.0314431	0.0449786	0.0283714	0.0250415	0.0427472	0.041884	0.0309886	0.021227	0.0210707	0.03573	0.026238	0.0205593	0.0213912	0.0239973
15	395.39	13.19	FFA 26:0	[M-H]-	0.0385984	0.0274789	0.0386413	0.0251016	0.0447897	0.0315927	0.0342149	0.0252764	0.0298371	0.0480899	0.0300979	0.0334042	0.0286457	0.0304024	0.0314072	0.0345206	0.0360914	0.037813	0.0306495	0.0395481	0.0368637	0.0223074	0.0182292	0.0178775	0.0163809	0.0179954	0.0163077	0.0236041	0.0226216	0.0287757	0.0185461	0.0157801	0.0232701	0.0179467	0.0200728	0.0233672	0.0228377	0.0257015	0.0175374	0.0188578	0.017394	0.0184645
16	568.49	12.08	Cer d32:1	[M+CH3COO-]-	0.0195661	0.021275	0.0140642	0.0216916	0.00776959	0.0203545	0.0179805	0.0306704	0.0182572	0.00467863	0.0170039	0.0142532	0.0172926	0.0180204	0.0107567	0.0135746	0.00741658	0.011869	0.0168212	0.0142604	0.0190774	0.0507316	0.0459738	0.0533247	0.051302	0.0566531	0.049261	0.044395	0.0365132	0.0310038	0.0390619	0.0451011	0.0394306	0.0362731	0.0402293	0.0326153	0.0270414	0.0281826	0.0355717	0.0457378	0.0450789	0.0373463
17	594.507	12.79	Cer d34:2	[M+CH3COO-]-	0.0331439	0.0445361	0.0315288	0.03773	0.0199259	0.0349556	0.0413649	0.047097	0.0383901	0.0137898	0.0337856	0.0315835	0.0406034	0.0377074	0.0233897	0.0290357	0.0202303	0.0347025	0.044879	0.0395388	0.0366246	0.0607462	0.0546925	0.0742982	0.0703384	0.0657778	0.0681451	0.0557069	0.0608954	0.0459194	0.073074	0.0655816	0.0566184	0.0734368	0.057408	0.0491514	0.0560461	0.0532875	0.0613634	0.0632957	0.0615372	0.0542333
18	705.52	5.83	SM d30:1	[M+CH3COO-]-	0.0124937	0.0140632	0.0121462	0.0133696	0.0161788	0.0165719	0.0161856	0.0125705	0.0144073	0.0187988	0.0159009	0.012619	0.015572	0.0147361	0.0152853	0.0132882	0.0182905	0.0171206	0.0138094	0.0161022	0.0171597	0.00895947	0.0101651	0.0104509	0.0108719	0.0114602	0.0108344	0.0139386	0.0141718	0.0117471	0.0129901	0.00993874	0.00883732	0.0116032	0.00952385	0.00958679	0.0104044	0.0112096	0.0106322	0.0102624	0.00951551	0.00847777
19	735.564	9.02	SM d32:0(d18:0/14:0)	[M+CH3COO-]-	0.0163641	0.0222924	0.0155018	0.0231544	0.031108	0.0222991	0.0196951	0.0194793	0.021426	0.0210926	0.018635	0.0172659	0.0151274	0.0232182	0.00929129	0.0125887	0.0136054	0.0171882	0.0217165	0.0148975	0.0189368	0.0210819	0.0205201	0.0280815	0.0267608	0.0231471	0.0218486	0.0249089	0.0250622	0.0250464	0.0298262	0.0240056	0.0243656	0.0320541	0.0225516	0.0212829	0.0200916	0.0298828	0.0235436	0.0240148	0.0227922	0.0170369
20	733.547	7.97	SM d32:1	[M+CH3COO-]-	0.532712	0.552353	0.564133	0.55219	0.672091	0.577308	0.588059	0.471218	0.534534	0.610723	0.51377	0.492828	0.495684	0.535258	0.402379	0.471914	0.593519	0.562665	0.575064	0.488981	0.513213	0.432139	0.459185	0.484912	0.506724	0.468024	0.517072	0.490744	0.508728	0.536708	0.554767	0.497994	0.498336	0.52729	0.447975	0.458962	0.466013	0.584099	0.449043	0.463201	0.44934	0.412571
21	763.595	12.45	SM d34:0	[M+CH3COO-]-	0.0411745	0.0266405	0.023513	0.0279579	0.0173716	0.0262141	0.0158204	0.0333226	0.0294765	0.0138446	0.0180923	0.0173186	0.0171128	0.0268736	0.0120868	0.0169112	0.0128141	0.0165235	0.0145197	0.0122306	0.0158915	0.0406845	0.0383762	0.0273849	0.0328442	0.0441639	0.0310617	0.0404139	0.0295784	0.0360474	0.0287892	0.0387131	0.0430762	0.0276672	0.0452649	0.0414106	0.02089	0.0263083	0.0221435	0.0350632	0.0277312	0.0345152
22	761.58	11.07	SM d34:1	[M+CH3COO-]-	1.29987	1.0857	1.01759	1.16075	0.993073	1.18815	0.969096	1.14001	1.12799	0.810003	0.959798	0.870751	0.837358	1.05516	0.616085	0.808226	0.81719	0.936893	0.819766	0.800155	0.913652	1.30111	1.25968	1.23276	1.31564	1.39941	1.25181	1.32297	1.14797	1.35371	1.25037	1.3862	1.40359	1.25779	1.4305	1.31394	0.979019	1.19159	1.01639	1.25061	1.1408	1.12568
23	759.565	8.51	SM d34:2(d16:1/18:1)	[M+CH3COO-]-	0.453187	0.44557	0.461182	0.415025	0.539262	0.49851	0.456152	0.371918	0.428513	0.5354	0.436969	0.395027	0.386401	0.425167	0.365173	0.435084	0.524272	0.485309	0.472675	0.445457	0.450208	0.316121	0.355102	0.338912	0.350576	0.325058	0.359892	0.391278	0.384666	0.398422	0.388372	0.335679	0.365665	0.376522	0.310709	0.331927	0.349237	0.40795	0.333176	0.319146	0.314769	0.300554
24	787.595	11.82	SM d36:2	[M+CH3COO-]-	0.047128	0.0432221	0.0408493	0.0352621	0.0381327	0.0460422	0.0425787	0.0432497	0.0435594	0.0294136	0.048205	0.0394732	0.0313748	0.042693	0.0294421	0.0337424	0.0323039	0.0331894	0.0368027	0.0376312	0.0269595	0.0450486	0.0442058	0.0508603	0.0515857	0.0460544	0.0493961	0.0440295	0.04474	0.0493929	0.0514833	0.0469645	0.0499998	0.053306	0.0476511	0.0469706	0.0416671	0.0503177	0.0444688	0.0446936	0.0410822	0.0411513
25	871.691	14.23	SM d42:2	[M+CH3COO-]-	0.0315969	0.0115079	0.0176689	0.0226325	0.00257614	0.010979	0.00429134	0.0369638	0.0248459	0.00484013	0.00937826	0.0104634	0.0128218	0.0173646	0.00935701	0.0115745	0.0106514	0.0103429	0.0032713	0.00912592	0.00998394	0.0752656	0.0526852	0.0285367	0.0398959	0.0675442	0.0296953	0.0431122	0.0260711	0.0422846	0.0256071	0.0584472	0.0463538	0.0262775	0.0620745	0.0375505	0.0102278	0.0116479	0.0131803	0.0321039	0.0245862	0.0414191
26	526.314	1.35	LPC 14:0	[M+CH3COO-]-	0.0163965	0.016753	0.0223626	0.0143856	0.0260119	0.0160551	0.0186035	0.0104801	0.0133454	0.0299508	0.0125338	0.014471	0.0156623	0.0154566	0.0138737	0.0157186	0.0150565	0.0220008	0.020504	0.0170084	0.0182746	0.0180601	0.0189368	0.0155042	0.0182842	0.016251	0.0167416	0.0234894	0.0197621	0.0194617	0.0180725	0.0164007	0.0199153	0.0195778	0.0168305	0.0211884	0.017338	0.0262018	0.0217919	0.0164595	0.0176253	0.017744
27	554.344	2.02	LPC 16:0	[M+CH3COO-]-	0.330533	0.33395	0.399096	0.340556	0.504732	0.355886	0.373323	0.222715	0.317091	0.576472	0.28616	0.272079	0.302457	0.312695	0.307336	0.31097	0.419682	0.385947	0.354548	0.328429	0.3981	0.242152	0.301642	0.255624	0.262626	0.244956	0.279077	0.341326	0.326969	0.339019	0.29668	0.262373	0.304655	0.311295	0.235125	0.286549	0.313509	0.40888	0.301623	0.272398	0.266761	0.263256
28	582.377	2.99	LPC 18:0	[M+CH3COO-]-	0.421253	0.419072	0.494537	0.43856	0.62177	0.44789	0.479491	0.267129	0.39421	0.679605	0.365364	0.346347	0.399602	0.370461	0.375763	0.391977	0.514223	0.47472	0.442438	0.400158	0.476158	0.288502	0.341387	0.311872	0.3152	0.292939	0.339843	0.406373	0.397518	0.413684	0.360243	0.327841	0.369045	0.371513	0.28742	0.358055	0.403035	0.519135	0.376739	0.346526	0.34593	0.317317
29	580.357	2.03	LPC 18:1	[M+CH3COO-]-	0.196615	0.16155	0.216799	0.192839	0.269211	0.191153	0.209471	0.125378	0.183014	0.313854	0.165706	0.168584	0.176988	0.167104	0.161784	0.165544	0.194801	0.173572	0.177254	0.171481	0.179433	0.034329	0.0499928	0.0463232	0.0473383	0.0408739	0.0486234	0.0552165	0.0625745	0.0692788	0.0657148	0.0505298	0.0566693	0.0631177	0.0457346	0.0667287	0.0699467	0.096745	0.0623542	0.0600143	0.0592295	0.0589225
30	538.351	2.3	LPC O-16:1	[M+CH3COO-]-	0.00943132	0.0101666	0.0112881	0.014234	0.0166598	0.0122997	0.0143004	0.00852301	0.00988304	0.0160296	0.00760102	0.00825833	0.0111044	0.0148775	0.0105023	0.0105752	0.0155225	0.012017	0.0112994	0.011381	0.0155937	0.00593151	0.00787549	0.00621481	0.00699015	0.00584769	0.0070719	0.00911599	0.00880521	0.0107434	0.00794713	0.0088832	0.00735717	0.00614235	0.00533607	0.00695642	0.00814	0.00939731	0.00604236	0.00538113	0.00614378	0.00683398
31	566.381	3.24	LPC O-18:1	[M+CH3COO-]-	0.0253772	0.0227348	0.0213785	0.0231821	0.0311324	0.0242317	0.0292466	0.0140311	0.024485	0.0381306	0.0215	0.0163305	0.0208021	0.02119	0.0229576	0.0219964	0.0352735	0.0300025	0.0236599	0.0238651	0.0283842	0.0124847	0.0156528	0.013724	0.0148708	0.0127838	0.0174269	0.0189336	0.0164141	0.0178888	0.0163298	0.0134466	0.0156064	0.0153701	0.0137258	0.0111144	0.0139182	0.0214118	0.0159903	0.011764	0.0129133	0.0129646
32	452.279	2.13	LPE 16:0	[M-H]-	0.03812	0.0387211	0.0418826	0.0364695	0.0501006	0.0420753	0.0449913	0.0272998	0.0434552	0.0702037	0.0352856	0.0311604	0.0356344	0.034733	0.0310333	0.0247033	0.0476933	0.0458074	0.0416462	0.0335732	0.0351064	0.0210002	0.0249673	0.0241005	0.0230476	0.0215477	0.0275373	0.030741	0.0282847	0.0305901	0.028807	0.0249897	0.0240404	0.0272139	0.0228944	0.0253926	0.0296397	0.0425422	0.0290842	0.0299701	0.0269413	0.0253335
33	480.306	3.09	LPE 18:0	[M-H]-	0.410779	0.410561	0.480448	0.417094	0.603519	0.445203	0.456789	0.285699	0.385101	0.663473	0.375452	0.338701	0.379318	0.366838	0.334505	0.379346	0.49715	0.464343	0.450707	0.420101	0.467663	0.233056	0.270858	0.246508	0.25754	0.232525	0.267295	0.315824	0.300371	0.308865	0.287012	0.260577	0.280854	0.294132	0.230709	0.261797	0.30189	0.385971	0.280819	0.25751	0.255695	0.248284
34	478.293	2.33	LPE 18:1	[M-H]-	0.0763542	0.075402	0.0794062	0.0732107	0.112078	0.0713485	0.0848977	0.0522873	0.0703431	0.132971	0.0705641	0.0647556	0.0726667	0.0660679	0.063622	0.0643844	0.087359	0.0881836	0.0760292	0.0685781	0.0802642	0.0328668	0.0466437	0.0429165	0.0423716	0.0372277	0.0473142	0.0569421	0.0530535	0.0545784	0.0466205	0.0433602	0.0483117	0.0473916	0.0396681	0.0469785	0.0520816	0.0706534	0.0465471	0.0439517	0.0453023	0.0425042
35	500.277	1.57	LPE 20:4	[M-H]-	0.0495922	0.0501546	0.0548063	0.0438604	0.0667946	0.0479869	0.0526181	0.0373265	0.0500637	0.0704261	0.0481648	0.0541093	0.0454125	0.045927	0.0397063	0.0460786	0.0509698	0.0512311	0.0556019	0.045041	0.0506816	0.0320923	0.0329357	0.0410014	0.0415097	0.0333775	0.036593	0.0409271	0.041543	0.0396126	0.0461268	0.0356226	0.0377813	0.0442752	0.0320049	0.0354684	0.0382956	0.0490101	0.0392332	0.0342904	0.0341037	0.0293756
36	526.289	1.69	LPE 22:5	[M-H]-	0.0421363	0.0396037	0.0379569	0.0354863	0.0537145	0.0356002	0.0417688	0.0284976	0.0317744	0.054399	0.0378036	0.0411697	0.0296461	0.0357831	0.0273797	0.0325717	0.0336127	0.0321363	0.0456229	0.0367862	0.0331187	0.022646	0.0261478	0.0312023	0.0328244	0.024657	0.0288067	0.0298759	0.0284281	0.0281191	0.0364201	0.0242581	0.0262063	0.0355444	0.0255657	0.025871	0.0285855	0.039439	0.0328737	0.0254971	0.0237203	0.0257743
37	524.273	1.5	LPE 22:6	[M-H]-	0.0565355	0.0590293	0.064471	0.0523664	0.0888561	0.0541662	0.0677948	0.0447488	0.0540635	0.0949002	0.0601333	0.0544521	0.0512307	0.0542375	0.0443746	0.0523952	0.0632785	0.0609158	0.071873	0.0537448	0.0532497	0.0382652	0.0377899	0.051542	0.0489202	0.0353817	0.0438229	0.042142	0.0461905	0.0456352	0.0578814	0.0395389	0.0412813	0.0547544	0.0369811	0.0356092	0.0453941	0.064437	0.0463913	0.0381197	0.039138	0.0334813
38	464.311	3.48	LPE O-16:1	[M-H]-	0.26859	0.257881	0.307424	0.27482	0.343422	0.304089	0.282601	0.1943	0.250804	0.348215	0.233959	0.233788	0.25738	0.237035	0.250339	0.242987	0.331247	0.289519	0.269935	0.274887	0.317938	0.106968	0.135042	0.115081	0.10814	0.113383	0.123499	0.148908	0.135245	0.13165	0.115891	0.116535	0.120665	0.113666	0.100693	0.1031	0.113816	0.137946	0.109724	0.105287	0.110573	0.101199
39	436.279	2.53	LPE O-18:1	[M-H]-	0.0636775	0.061218	0.0686718	0.066693	0.0960483	0.0649872	0.0694953	0.0456816	0.062513	0.114861	0.0502959	0.0521608	0.0662569	0.0622309	0.055766	0.0571829	0.0797392	0.0615109	0.0654701	0.0618587	0.0767441	0.0206977	0.0244013	0.022187	0.0219307	0.0240084	0.0222078	0.0321425	0.0274514	0.0260636	0.0266603	0.0231663	0.0252782	0.0274841	0.0192116	0.0180322	0.0221004	0.0314908	0.0178718	0.0219713	0.0214206	0.0219953
40	492.346	4.63	LPE O-20:1	[M-H]-	0.073268	0.0662481	0.0770066	0.0681611	0.086125	0.0739858	0.0717201	0.0496744	0.0605738	0.0762784	0.064741	0.0561708	0.0655723	0.0613185	0.050304	0.0628799	0.081052	0.0694067	0.0765699	0.0716125	0.0892532	0.0420984	0.0484125	0.0470487	0.0470975	0.0489149	0.050086	0.0550153	0.0536529	0.0542567	0.0486804	0.0501956	0.0498187	0.0473094	0.0424379	0.0425507	0.0508859	0.056109	0.0472932	0.0472728	0.0470921	0.0441952
41	509.283	1.37	LPG 18:1	[M-H]-	0.0403825	0.0446452	0.0509432	0.0446732	0.0618595	0.0440416	0.0452719	0.0303692	0.0417312	0.0775415	0.0355903	0.0339012	0.0387303	0.0351213	0.0462659	0.0487487	0.0519256	0.0555724	0.0447732	0.0407289	0.0503062	0.0297295	0.0352609	0.0329114	0.032199	0.0292725	0.0352136	0.04318	0.0409747	0.0436119	0.0382408	0.0335802	0.0373229	0.0385503	0.0300218	0.0330116	0.032647	0.0519713	0.0348279	0.0298668	0.0327539	0.0303884
42	555.273	1.03	LPG 22:6	[M-H]-	0.135038	0.137043	0.161163	0.13609	0.180732	0.140779	0.136774	0.0953461	0.13183	0.232646	0.118837	0.11012	0.122923	0.120573	0.126134	0.136248	0.188743	0.184396	0.148979	0.139812	0.176842	0.101915	0.114066	0.105533	0.107658	0.10038	0.117599	0.151184	0.145794	0.135356	0.120815	0.106692	0.13016	0.114417	0.0990123	0.109861	0.117474	0.162051	0.114585	0.0973436	0.106588	0.10626
43	571.285	1.26	LPI 16:0	[M-H]-	0.0244808	0.0252467	0.0312345	0.0291707	0.0322976	0.0281616	0.0274706	0.016752	0.0248873	0.0394021	0.0208808	0.0175681	0.0225144	0.0243287	0.0219994	0.0259559	0.0363245	0.0386709	0.0277845	0.0280682	0.0324274	0.0176119	0.0167957	0.0153856	0.0185781	0.0167143	0.0181424	0.0205671	0.0295527	0.0265407	0.0220426	0.0206169	0.0258044	0.0219551	0.0183039	0.0262589	0.031664	0.0393127	0.0295425	0.0293778	0.0308063	0.0246083
44	599.318	1.85	LPI 18:0	[M-H]-	0.460015	0.441296	0.487862	0.491753	0.79271	0.516654	0.524502	0.31073	0.387345	0.72511	0.423044	0.343554	0.421505	0.415018	0.36603	0.444701	0.603511	0.591262	0.556736	0.496432	0.656343	0.280022	0.316972	0.294018	0.33622	0.269918	0.308972	0.368395	0.403215	0.409473	0.397371	0.356351	0.390271	0.411566	0.286769	0.420009	0.492045	0.640699	0.489853	0.470842	0.484923	0.383037
45	597.305	1.37	LPI 18:1	[M-H]-	0.131288	0.121104	0.141525	0.125727	0.180181	0.13916	0.133155	0.0881986	0.124019	0.209907	0.111063	0.108891	0.117234	0.120236	0.121921	0.121825	0.161502	0.158017	0.141246	0.130778	0.155322	0.0609217	0.0707584	0.059916	0.0651006	0.0637967	0.0683897	0.0818822	0.0911097	0.0968367	0.0803724	0.0769212	0.0848856	0.0822603	0.0663298	0.0950498	0.10029	0.136657	0.100355	0.0918613	0.0950107	0.0931356
46	619.287	1.01	LPI 20:4	[M-H]-	0.0844974	0.0798674	0.0980593	0.0832177	0.11062	0.0865403	0.085171	0.0604475	0.0870751	0.144073	0.0766799	0.0784645	0.0837278	0.0821321	0.0688501	0.0693327	0.0925206	0.0856768	0.08097	0.0758214	0.0951523	0.022339	0.0320098	0.0267667	0.0264462	0.0279813	0.029413	0.0364549	0.0375929	0.0370279	0.0321719	0.0302658	0.0277159	0.0280481	0.0251705	0.031852	0.0318873	0.0486841	0.0315194	0.03064	0.0317404	0.029527
47	524.299	1.87	LPS 18:0	[M-H]-	0.224286	0.211513	0.241576	0.234469	0.365757	0.256192	0.239463	0.155959	0.198993	0.340779	0.206605	0.175908	0.206058	0.194893	0.175787	0.204803	0.284048	0.259737	0.261438	0.238731	0.296785	0.116492	0.132976	0.125354	0.138413	0.120071	0.132246	0.150903	0.149445	0.154334	0.148548	0.132472	0.1423	0.152821	0.100357	0.11471	0.128857	0.176172	0.130172	0.122338	0.130157	0.108088
48	522.278	1.26	LPS 18:1	[M-H]-	0.0830611	0.0814138	0.0950648	0.0828372	0.123782	0.0832921	0.091599	0.0553865	0.0901045	0.14972	0.0756747	0.0699549	0.0859655	0.0802912	0.0755528	0.0684204	0.0972449	0.0917959	0.0893837	0.0740897	0.0939824	0.0176231	0.0281786	0.0201891	0.0228985	0.019098	0.0225896	0.0295455	0.0256775	0.0256061	0.0240142	0.0232271	0.0237749	0.0239138	0.0139119	0.0227578	0.0198594	0.0394675	0.0259794	0.0190599	0.0249284	0.0243366
49	736.507	8.26	PC 28:0(14:0/14:0)	[M+CH3COO-]-	0.529173	0.587423	0.59608	0.585235	0.698588	0.584786	0.610193	0.472388	0.548717	0.611595	0.516652	0.496556	0.514836	0.533643	0.426373	0.512952	0.629468	0.582708	0.610351	0.516967	0.557693	0.412715	0.483602	0.479643	0.504958	0.45131	0.512974	0.513738	0.523567	0.529507	0.53682	0.47256	0.490616	0.527653	0.419516	0.456823	0.470965	0.582696	0.47289	0.451572	0.440074	0.42904
50	764.542	11.4	PC 30:0(14:0/16:0)	[M+CH3COO-]-	1.48042	1.5117	1.41073	1.52273	1.42523	1.62514	1.49581	1.47954	1.44705	1.08445	1.3169	1.32255	1.25793	1.46409	0.887813	1.14803	1.24591	1.27192	1.28927	1.22026	1.23027	1.55807	1.62655	1.79389	1.84442	1.81471	1.85303	1.607	1.60952	1.74776	1.82046	1.81639	1.69785	1.81258	1.6335	1.68429	1.44108	1.73178	1.5067	1.77931	1.59945	1.50425
51	762.526	8.77	PC 30:1(14:0/16:1)	[M-H]-	0.661233	0.673704	0.752015	0.727303	0.86464	0.725819	0.717076	0.553625	0.680897	0.861628	0.616299	0.635641	0.62239	0.678451	0.634929	0.700675	0.841718	0.741367	0.749545	0.693953	0.772759	0.448542	0.553436	0.472253	0.500212	0.465283	0.530829	0.592223	0.557972	0.600233	0.542392	0.500561	0.546803	0.542063	0.444999	0.456047	0.493933	0.618873	0.498987	0.477563	0.46746	0.447414
52	760.513	8.09	PC 30:2	[M-H]-	0.0827355	0.0922167	0.107826	0.0856637	0.115732	0.098712	0.106727	0.0755906	0.0870309	0.123482	0.0788972	0.0810235	0.0867125	0.0827241	0.0906379	0.0945695	0.11469	0.105043	0.104362	0.0858776	0.107607	0.0577617	0.0741634	0.064157	0.0669417	0.0593224	0.0713485	0.0779518	0.0795466	0.0729898	0.072655	0.0631633	0.0698563	0.0773491	0.0552455	0.0594271	0.0661863	0.0801355	0.0644888	0.0632787	0.0589712	0.0599253
53	792.571	13.23	PC 32:0	[M+CH3COO-]-	0.90953	0.755819	0.778746	0.817342	0.576625	0.799645	0.7048	0.819606	0.741071	0.447487	0.636213	0.591468	0.603402	0.729811	0.535807	0.674629	0.612751	0.613686	0.552866	0.651588	0.663311	0.915264	0.878793	0.841894	0.87179	0.959791	0.879735	0.888655	0.806788	0.842125	0.789984	0.898939	0.904258	0.824711	0.920478	0.853136	0.736492	0.782915	0.766257	0.912213	0.861984	0.851288
54	790.56	12.03	PC 32:1	[M+CH3COO-]-	6.0672	6.04015	6.56644	6.33011	6.47322	6.30294	6.3567	5.83761	5.99244	5.84276	5.89057	5.7655	5.50425	5.96336	5.28564	5.98096	6.48539	5.85135	6.02272	5.77563	5.49974	4.87958	5.74173	5.44148	5.59979	5.31436	5.78517	5.75656	5.83806	6.1037	6.00521	5.54674	5.54195	5.92945	5.08196	5.21499	4.94137	5.96693	5.15686	5.172	4.87721	5.0172
55	788.543	11.14	PC 32:2	[M+CH3COO-]-	0.589239	0.590863	0.621283	0.591903	0.660165	0.618885	0.620103	0.524819	0.572424	0.604201	0.541022	0.531389	0.517214	0.573593	0.510749	0.557097	0.65287	0.558764	0.59227	0.561031	0.531252	0.435103	0.504522	0.46874	0.486231	0.457744	0.502966	0.527927	0.530334	0.538095	0.541309	0.480863	0.501508	0.536491	0.449286	0.448034	0.464504	0.559568	0.472185	0.45082	0.431307	0.444271
56	818.59	13.3	PC 34:1(16:0/18:1)	[M+CH3COO-]-	14.8807	14.1018	14.3898	14.4681	11.9805	14.8499	13.5281	13.4265	13.3123	9.89789	13.0685	12.728	12.3902	14.8946	10.8213	12.9235	13.5011	12.1496	10.8474	12.6137	11.888	13.1611	14.0023	13.8006	13.4843	13.6416	13.9846	13.7366	13.9882	15.2101	13.9439	14.8308	14.5254	13.9378	13.9527	13.5976	12.5199	14.9979	12.6882	13.9261	13.9558	13.3827
57	756.557	13.09	PC 34:2	[M-H]-	0.159834	0.13827	0.167471	0.15446	0.182357	0.150814	0.147955	0.132853	0.136985	0.163949	0.133453	0.147019	0.135843	0.150709	0.13547	0.166455	0.16559	0.132529	0.130369	0.152503	0.136909	0.106354	0.121626	0.0955307	0.097551	0.10877	0.110746	0.125819	0.139819	0.13631	0.119967	0.105152	0.121557	0.116975	0.110616	0.113654	0.108233	0.126869	0.109517	0.114981	0.109854	0.110588
58	814.56	10.14	PC 34:3	[M+CH3COO-]-	0.169426	0.175835	0.187085	0.173659	0.23113	0.168057	0.179067	0.123408	0.167582	0.227142	0.164032	0.147381	0.154537	0.164436	0.167963	0.157706	0.210145	0.192705	0.188869	0.169399	0.183849	0.0835265	0.115112	0.0969944	0.102321	0.0936217	0.111574	0.130192	0.130208	0.133998	0.123073	0.105484	0.114353	0.115604	0.097423	0.0992583	0.110028	0.148996	0.109978	0.103776	0.0996675	0.0989794
59	812.541	9.36	PC 34:4(14:0/20:4)	[M+CH3COO-]-	0.218828	0.212856	0.259004	0.217891	0.299019	0.229285	0.242035	0.166627	0.222394	0.324221	0.206232	0.201444	0.203358	0.217541	0.214075	0.234552	0.277204	0.253666	0.260005	0.221514	0.244827	0.134969	0.164688	0.147096	0.154502	0.136752	0.161501	0.183316	0.182306	0.184241	0.182255	0.152811	0.168138	0.179895	0.148592	0.151524	0.156821	0.208631	0.164711	0.14575	0.134877	0.148931
60	810.525	7.67	PC 34:5(14:0/20:5)	[M+CH3COO-]-	0.0138464	0.0129912	0.014631	0.0155687	0.020133	0.0141206	0.01836	0.011083	0.0144018	0.0234351	0.0134904	0.0125331	0.0135367	0.0141074	0.0149788	0.0142138	0.017635	0.0169381	0.0171041	0.01311	0.0163273	0.00890324	0.0113507	0.00939186	0.0103536	0.00971492	0.011904	0.0116382	0.0107585	0.0111474	0.0125208	0.0109372	0.0125158	0.0138546	0.0086838	0.00903745	0.0124686	0.0143733	0.0107908	0.0107049	0.00916333	0.00961351
61	846.623	13.82	PC 36:1(18:0/18:1)	[M+CH3COO-]-	2.08054	1.85593	1.74493	1.92136	0.698729	1.84794	1.44693	2.60129	1.86761	0.58994	1.53285	1.51479	1.44374	1.76496	1.17106	1.48674	1.28171	0.999836	0.811089	1.2111	0.958661	3.56214	3.0117	3.46651	3.50057	3.96492	3.16579	2.49541	2.51825	2.78362	3.02045	3.51798	2.94835	3.06197	3.46808	3.35027	2.10545	1.87314	2.32897	3.33487	2.89157	3.06841
62	844.604	13.38	PC 36:2(18:1/18:1)	[M+CH3COO-]-	11.7406	11.6734	11.8832	11.4729	10.9633	11.8031	11.5028	10.3759	10.6965	9.37961	10.7443	10.3343	9.69836	11.0324	10.366	11.4161	11.9861	10.1912	9.8871	10.3939	9.53861	9.14848	9.8816	9.41398	9.45611	9.24192	10.3623	9.93134	10.5112	10.6427	10.1605	10.1375	10.0729	10.2358	9.5116	9.49515	9.72626	10.6391	9.53302	9.60804	9.86242	9.45441
63	842.587	12.95	PC 36:3(18:1/18:2)	[M+CH3COO-]-	2.98536	3.03111	3.33401	2.94727	3.96361	3.10437	3.20154	2.35274	2.78801	3.69895	2.84771	2.70057	2.70818	2.94911	3.0396	3.06791	3.50252	3.12198	3.15031	3.09098	3.3203	2.03567	2.25511	2.06759	2.08922	1.99498	2.30093	2.4764	2.66506	2.58088	2.51457	2.35312	2.29946	2.48772	2.097	2.12337	2.24454	2.70115	2.22752	2.13206	2.25544	2.06212
64	840.574	12.79	PC 36:4(16:0/20:4)	[M+CH3COO-]-	2.3399	2.28494	2.61716	2.22953	2.78176	2.548	2.49928	1.92003	2.12437	2.6411	2.17661	2.17203	2.23044	2.38413	2.28322	2.49821	2.66865	2.4205	2.36185	2.31266	2.47315	1.5927	1.87626	1.6406	1.70934	1.67651	1.7787	1.8694	2.12913	2.11043	1.97749	1.92768	1.83468	1.94547	1.69076	1.68727	1.79993	2.15068	1.77924	1.76197	1.75989	1.64732
65	838.556	10.5	PC 36:5(16:0/20:5)	[M+CH3COO-]-	0.371495	0.392895	0.44545	0.418297	0.477782	0.425335	0.429777	0.319075	0.373815	0.496678	0.362144	0.347106	0.349731	0.376536	0.368268	0.3875	0.4674	0.41373	0.43591	0.387596	0.406629	0.256588	0.317042	0.276712	0.291706	0.27509	0.304741	0.33798	0.344817	0.352606	0.331595	0.289498	0.313624	0.3285	0.263669	0.271914	0.293104	0.366995	0.310372	0.286588	0.279676	0.274238
66	838.557	9.55	PC 36:5(22:5/14:0)	[M+CH3COO-]-	0.0227746	0.021774	0.027335	0.0238819	0.0279108	0.0307768	0.0267865	0.0253068	0.023635	0.0275302	0.0229482	0.0161886	0.0224108	0.0263665	0.0220773	0.0193415	0.0313483	0.0242897	0.0255096	0.0248895	0.0255431	0.0146661	0.0205192	0.0133839	0.018271	0.0170999	0.0194562	0.0194603	0.0215328	0.0211178	0.0168844	0.0183185	0.0200476	0.016661	0.0168106	0.0217888	0.016034	0.0206694	0.0144774	0.0157845	0.0167229	0.0162474
67	872.635	13.85	PC 38:2(20:1/18:1)	[M+CH3COO-]-	0.34429	0.346525	0.329592	0.328687	0.171181	0.320076	0.31289	0.435317	0.303478	0.131715	0.319808	0.316747	0.260574	0.280272	0.269769	0.31387	0.267463	0.193938	0.184108	0.240317	0.154801	0.493913	0.4617	0.533865	0.53416	0.540514	0.526428	0.393141	0.401906	0.429669	0.51072	0.498858	0.428398	0.497456	0.491355	0.504397	0.3871	0.364748	0.41736	0.489121	0.445374	0.486606
68	868.605	13.24	PC 38:4(16:0/22:4)	[M+CH3COO-]-	1.31442	1.3712	1.44028	1.32553	1.50751	1.35989	1.45136	1.12919	1.24387	1.32647	1.29072	1.184	1.11756	1.24931	1.24522	1.33036	1.47341	1.29662	1.31496	1.27516	1.27127	0.915734	1.05271	0.958628	0.996392	0.927828	1.06552	1.04873	1.09698	1.17941	1.11474	1.02619	1.05531	1.07274	0.984464	0.963994	1.0473	1.24883	1.04536	0.973697	1.03455	0.984997
69	868.606	13.4	PC 38:4(18:0/20:4)	[M+CH3COO-]-	1.2701	1.30694	1.2302	1.29067	1.23568	1.34295	1.27719	1.22017	1.18334	1.02963	1.23259	1.18288	1.12263	1.22071	1.05412	1.21313	1.33477	1.06868	1.07735	1.13121	1.0824	1.04431	1.17782	1.15242	1.12266	1.06563	1.20974	1.1176	1.21956	1.28269	1.195	1.18023	1.17047	1.25128	1.07919	1.07658	1.06217	1.22236	1.10995	1.16128	1.17484	1.10627
70	866.587	12.89	PC 38:5(18:1/20:4)	[M+CH3COO-]-	3.52329	3.39336	3.8678	3.34937	4.49056	3.69328	3.73119	2.70129	3.17765	4.21773	3.27093	3.10209	3.27983	3.58641	3.51122	3.69142	4.14914	3.75024	3.56884	3.55405	4.36033	2.1868	2.53317	2.20213	2.23452	2.25077	2.40715	2.67054	2.98023	2.87843	2.59032	2.58469	2.60112	2.50761	2.27916	2.31985	2.50931	3.01256	2.45145	2.47786	2.62552	2.29796
71	864.576	12.02	PC 38:6(16:0/22:6)	[M+CH3COO-]-	0.92483	0.921971	1.07165	0.970161	1.13244	0.968501	1.01562	0.809321	0.901195	1.0466	0.929221	0.867491	0.846093	0.9105	0.865431	0.962653	1.06306	0.950616	0.992648	0.92811	0.928663	0.670833	0.811881	0.715199	0.734577	0.712421	0.771915	0.849117	0.863334	0.923844	0.853991	0.776864	0.79374	0.841392	0.686004	0.766614	0.796368	0.963418	0.816768	0.77522	0.746164	0.736678
72	864.573	10.24	PC 38:6(22:5/16:1)	[M+CH3COO-]-	0.10182	0.118131	0.130897	0.113947	0.158207	0.112613	0.12959	0.0828179	0.107307	0.162245	0.101594	0.103631	0.0971623	0.102068	0.118173	0.122112	0.142846	0.134301	0.133391	0.111804	0.130644	0.0567929	0.0769507	0.0669087	0.0701832	0.0616993	0.0735513	0.0859599	0.0831804	0.0885489	0.0821557	0.0690472	0.0756109	0.0788496	0.0665131	0.0704547	0.0788758	0.0987732	0.0722753	0.064058	0.0635661	0.065422
73	862.555	9.27	PC 38:7(22:6/16:1)	[M+CH3COO-]-	0.0898724	0.0905495	0.108353	0.101429	0.125373	0.096863	0.101979	0.0724101	0.0884624	0.124603	0.0803731	0.0817495	0.0839567	0.0906764	0.092435	0.0942078	0.117377	0.0928735	0.0982713	0.0927822	0.0964861	0.058759	0.0714971	0.0632655	0.0658153	0.0598724	0.0648438	0.0780818	0.0722961	0.0776563	0.0714194	0.0605764	0.0760739	0.0708747	0.0649377	0.0640633	0.06327	0.0846985	0.063298	0.0578538	0.0584307	0.0622122
74	896.634	13.77	PC 40:4(18:0/22:4)	[M+CH3COO-]-	0.393297	0.386204	0.374368	0.371107	0.257938	0.36993	0.354665	0.442498	0.354346	0.185247	0.375342	0.356748	0.313998	0.341646	0.320352	0.360241	0.311703	0.243838	0.267088	0.291051	0.216557	0.454877	0.458148	0.474957	0.459894	0.498931	0.459078	0.38618	0.416113	0.427051	0.459476	0.480156	0.430223	0.457248	0.426346	0.41399	0.370953	0.383351	0.404907	0.44843	0.441332	0.438821
75	894.615	13.46	PC 40:5(18:0/22:5)	[M+CH3COO-]-	1.38086	1.35987	1.43907	1.35587	1.45456	1.44021	1.4267	1.21993	1.28328	1.23418	1.2791	1.27288	1.1391	1.3286	1.28714	1.39333	1.47064	1.29293	1.29746	1.2453	1.21552	1.01731	1.15439	1.07679	1.03955	1.02042	1.13213	1.13868	1.15347	1.23213	1.1358	1.16074	1.12335	1.1998	1.05893	1.04153	1.09019	1.31146	1.07577	1.07518	1.13122	1.06874
76	892.611	13.3	PC 40:6(18:0/22:6)	[M+CH3COO-]-	0.417909	0.40482	0.408362	0.398146	0.437846	0.422341	0.413673	0.323745	0.351521	0.355982	0.388117	0.340153	0.348514	0.40091	0.331231	0.38383	0.433632	0.368885	0.334308	0.4123	0.394059	0.277795	0.338236	0.290231	0.290952	0.282417	0.337589	0.33769	0.358852	0.374746	0.31583	0.338939	0.33792	0.321485	0.30197	0.310264	0.359889	0.433797	0.339139	0.330719	0.368606	0.311775
77	892.601	12.95	PC 40:6(18:1/22:5)	[M+CH3COO-]-	1.13208	1.12943	1.29756	1.12861	1.63628	1.14751	1.23876	0.878152	1.0664	1.58643	1.08815	1.04768	1.03751	1.10622	1.20137	1.17262	1.40787	1.25115	1.32584	1.22243	1.43619	0.730245	0.829833	0.734241	0.758033	0.700938	0.818059	0.938942	0.990266	0.926749	0.908504	0.815037	0.84189	0.881063	0.754443	0.762557	0.819744	1.02014	0.825397	0.751812	0.841431	0.75727
78	890.586	12.54	PC 40:7(18:1/22:6)	[M+CH3COO-]-	0.598284	0.620108	0.715395	0.653588	0.791799	0.667959	0.699537	0.494732	0.612521	0.757948	0.586867	0.573645	0.568758	0.628575	0.57821	0.61124	0.700228	0.654784	0.675733	0.607213	0.652851	0.392981	0.5334	0.46363	0.462016	0.445686	0.48629	0.523919	0.550157	0.587	0.524571	0.456264	0.499649	0.507159	0.405839	0.44231	0.47877	0.626784	0.493028	0.453968	0.45461	0.457421
79	924.669	14.06	PC 42:4	[M+CH3COO-]-	0.0256962	0.0331365	0.0248527	0.0249099	0.0157719	0.0294879	0.026803	0.0430886	0.0233602	0.0100182	0.0269166	0.0282915	0.0204868	0.0224639	0.0236848	0.0218068	0.0161462	0.0119374	0.0149165	0.0176751	0.0122439	0.0536461	0.0433727	0.0659256	0.0616504	0.0623306	0.0578634	0.0351958	0.0329157	0.0398458	0.0559714	0.0567242	0.0414287	0.0556558	0.0486062	0.0514088	0.0426025	0.0359874	0.0495585	0.0507624	0.0459758	0.0520316
80	922.649	13.74	PC 42:5	[M+CH3COO-]-	0.0867677	0.0899403	0.084233	0.093135	0.0570433	0.0876438	0.0881477	0.100639	0.0846037	0.047718	0.0881134	0.0888268	0.0773115	0.0821164	0.0696248	0.089753	0.0705901	0.0504337	0.0693149	0.0700544	0.041842	0.10459	0.0978547	0.104054	0.105241	0.103302	0.10558	0.0869158	0.103785	0.0954051	0.109898	0.108107	0.0975588	0.113538	0.0949999	0.0970282	0.1026	0.098706	0.107351	0.110062	0.112491	0.10157
81	920.636	13.49	PC 42:6(20:1/22:5)	[M+CH3COO-]-	0.195617	0.21697	0.194572	0.202711	0.20799	0.212936	0.236593	0.173671	0.178861	0.19939	0.200622	0.188869	0.164847	0.191969	0.202157	0.206137	0.223373	0.19271	0.209689	0.18727	0.179358	0.156407	0.169503	0.145851	0.148364	0.151901	0.166021	0.174554	0.185543	0.183552	0.171385	0.173618	0.165243	0.176871	0.139777	0.154016	0.17398	0.203678	0.170339	0.169497	0.181745	0.169426
82	918.623	13.14	PC 42:7	[M+CH3COO-]-	0.1531	0.149112	0.176374	0.161215	0.198391	0.168137	0.158228	0.130004	0.144764	0.182562	0.139261	0.138359	0.138153	0.146198	0.154365	0.156862	0.187479	0.153647	0.161403	0.147397	0.17185	0.102773	0.122325	0.102472	0.100085	0.104132	0.109799	0.123417	0.139841	0.134598	0.110986	0.119351	0.108661	0.113776	0.0977748	0.104353	0.112714	0.147486	0.111835	0.110404	0.116766	0.103075
83	950.687	14.17	PC 44:5	[M+CH3COO-]-	0.0037975	0.00551876	0.00718091	0.00360218	0.00385966	0.00612866	0.0052552	0.00912762	0.00387727	0.00553457	0.00881685	0.00713441	0.00380675	0.00432605	0.00400597	0.00650675	0.00283655	0.00344659	0.00381214	0.00636031	0.00167613	0.0111868	0.0105698	0.0220678	0.0213249	0.0167433	0.0166801	0.00470706	0.00763289	0.00833502	0.0160003	0.0100356	0.00920395	0.0164854	0.0110071	0.012448	0.0125997	0.0119057	0.01573	0.0105928	0.0100794	0.0120186
84	948.667	13.85	PC 44:6	[M+CH3COO-]-	0.0352293	0.0476475	0.045286	0.0419507	0.0273191	0.0413434	0.0554735	0.0577837	0.040466	0.0205795	0.049983	0.0526512	0.0393222	0.0403245	0.0440179	0.0561905	0.0403176	0.0294116	0.0414163	0.0341314	0.0192133	0.0581728	0.0534794	0.0578517	0.0659734	0.0575101	0.0690325	0.0476932	0.0502776	0.0432975	0.0665069	0.0506159	0.0535994	0.056732	0.0493296	0.060796	0.0585679	0.0537337	0.0515845	0.05909	0.0556952	0.0563006
85	804.612	13.63	PC O-32:2 or P-32:1(O-16:1/16:1 or P-16:0/16:1)	[M+CH3COO-]-	0.184332	0.168184	0.163809	0.159458	0.0909651	0.160011	0.147958	0.199764	0.175298	0.07565	0.155705	0.146235	0.131285	0.158251	0.111586	0.144526	0.121282	0.100364	0.0963423	0.118631	0.0784867	0.243355	0.214002	0.240059	0.234401	0.26095	0.227039	0.196452	0.198066	0.213919	0.229106	0.248411	0.212676	0.241562	0.234323	0.217816	0.179631	0.183821	0.184458	0.221863	0.195665	0.226373
86	826.593	13.17	PC O-34:1 or P-34:0(O-18:1/16:0 or P-18:0/16:0)	[M+CH3COO-]-	0.170635	0.170973	0.205847	0.176842	0.208023	0.187501	0.185794	0.153823	0.160014	0.195083	0.173784	0.157	0.160093	0.171088	0.163806	0.189192	0.20947	0.185481	0.166315	0.176809	0.189052	0.118684	0.140055	0.132885	0.127527	0.13968	0.139663	0.144414	0.156639	0.152587	0.143506	0.145881	0.145821	0.137245	0.139018	0.136841	0.129007	0.155793	0.140488	0.124581	0.146488	0.12816
87	854.624	13.71	PC O-34:2 or P-34:1(O-16:1/18:1 or P-16:0/18:1)	[M+CH3COO-]-	0.0770107	0.066451	0.0650349	0.0675667	0.0580217	0.0713643	0.069644	0.0736436	0.0613911	0.0425246	0.0675449	0.0555826	0.0550063	0.0553735	0.0535369	0.0651051	0.0540952	0.0507005	0.051589	0.0567339	0.0414402	0.0732578	0.0776541	0.0796983	0.0740466	0.0789499	0.0801524	0.0666175	0.0700749	0.0763641	0.0819947	0.0757093	0.0732441	0.0794216	0.0715344	0.0755323	0.0662845	0.0741371	0.0748655	0.0688598	0.0659377	0.0712229
88	852.606	13.22	PC O-34:2 or P-34:1(O-18:1/16:1 or P-18:0/16:1)	[M+CH3COO-]-	0.299248	0.281214	0.327114	0.293323	0.352371	0.320542	0.316626	0.246133	0.283183	0.314926	0.289441	0.274796	0.252211	0.265501	0.283867	0.314025	0.343442	0.305203	0.292498	0.285934	0.316392	0.179927	0.218756	0.19525	0.183736	0.186083	0.209331	0.232593	0.242712	0.25596	0.226758	0.21193	0.22107	0.224738	0.199737	0.191896	0.193896	0.270029	0.206899	0.197226	0.212166	0.202557
89	774.562	13.04	PC O-36:2 or P-36:1(O-18:1/18:1 or P-18:0/18:1)	[M+CH3COO-]-	0.0628073	0.0585998	0.0580429	0.0480947	0.0620596	0.0576475	0.0537594	0.0506203	0.0513357	0.0437683	0.0502046	0.056131	0.0464267	0.0549879	0.0479664	0.0614331	0.0575624	0.0483259	0.0497242	0.0510227	0.0457839	0.0472602	0.0526738	0.0501753	0.0562024	0.0492115	0.0560233	0.0508309	0.0497706	0.0493236	0.0564596	0.0524681	0.0530017	0.0554132	0.0520212	0.0449093	0.0527022	0.0519107	0.0488002	0.0478294	0.0529972	0.0510053
90	802.596	13.55	PC O-36:4(O-16:0/20:4)	[M+CH3COO-]-	0.093837	0.0926009	0.0810179	0.084332	0.0483051	0.0861243	0.0789765	0.103261	0.0860396	0.0270396	0.0781129	0.0766689	0.0697643	0.0822791	0.0619715	0.0756335	0.0668687	0.0480533	0.0534723	0.0694809	0.0501072	0.132185	0.120558	0.127026	0.120397	0.139371	0.126863	0.0993352	0.111645	0.110303	0.122527	0.132279	0.109446	0.117403	0.126613	0.111617	0.0976993	0.092063	0.0992217	0.120074	0.107868	0.117855
91	802.592	13.17	PC O-36:5 or P-36:4(O-16:1/20:4 or P-16:0/20:4)	[M+CH3COO-]-	0.0737822	0.0746671	0.0766574	0.072178	0.0754605	0.0675587	0.0719044	0.0609732	0.0679267	0.0619569	0.066019	0.0621733	0.0579714	0.0657385	0.0601084	0.0787032	0.0752235	0.0689634	0.0641053	0.0665475	0.0506824	0.0561567	0.0618543	0.0587305	0.0572844	0.0511017	0.0608953	0.0634071	0.0561046	0.0639216	0.0633452	0.0587534	0.0605025	0.0620327	0.057059	0.0558824	0.0571606	0.0671596	0.0688915	0.0523462	0.0521481	0.0604641
92	830.625	13.69	PC O-38:4(O-18:0/20:4)	[M+CH3COO-]-	0.0460876	0.0528472	0.0536539	0.0522524	0.0316979	0.0507079	0.04934	0.0553445	0.0505057	0.0253742	0.0472896	0.043232	0.0417631	0.0494455	0.0427472	0.0487194	0.0437132	0.0315164	0.0335765	0.033961	0.0312059	0.0588602	0.0597651	0.0606224	0.0648424	0.0669968	0.0609296	0.0524954	0.0592686	0.0527353	0.0618971	0.0636155	0.0549792	0.0623107	0.055384	0.0534578	0.0528088	0.057747	0.0543668	0.0617501	0.0578535	0.0580124
93	824.577	13.09	PC O-38:5 or P-38:4(O-18:1/20:4 or P-18:0/20:4)	[M+CH3COO-]-	0.146379	0.171411	0.168721	0.162492	0.175142	0.163341	0.162075	0.134739	0.144763	0.153607	0.157115	0.14933	0.132099	0.146072	0.143487	0.166684	0.188253	0.155266	0.155995	0.167492	0.163717	0.115549	0.122638	0.114734	0.124378	0.114537	0.123564	0.131197	0.134244	0.138334	0.138027	0.137656	0.125626	0.131127	0.119998	0.113466	0.111237	0.130071	0.114951	0.110414	0.122756	0.111043
94	848.579	12.96	PC O-38:6 or P-38:5(O-16:1/22:5 or P-16:0/22:5)	[M+CH3COO-]-	0.0936956	0.0790751	0.0836324	0.0833407	0.104796	0.0844283	0.0905223	0.0689995	0.0829311	0.0851429	0.0828166	0.0749727	0.0716724	0.0809069	0.0743533	0.0899934	0.0953878	0.0977693	0.0864647	0.0897066	0.0913081	0.0584355	0.0650375	0.0589499	0.0580445	0.0581562	0.0692331	0.065026	0.0789659	0.0694031	0.0678832	0.0649363	0.0603647	0.0645812	0.0523988	0.0597906	0.0710437	0.0692829	0.0620928	0.0544641	0.0630894	0.0503961
95	850.589	13.13	PC O-38:7 or P-38:6(O-16:1/22:6 or P-16:0/22:6)	[M+CH3COO-]-	0.249839	0.234433	0.265954	0.239807	0.284138	0.24996	0.249853	0.19858	0.214729	0.241141	0.248643	0.20509	0.216081	0.223939	0.224485	0.234184	0.294857	0.273308	0.238262	0.24334	0.25405	0.160416	0.180659	0.169685	0.170465	0.156192	0.180342	0.189141	0.20916	0.191093	0.186651	0.193997	0.180419	0.194111	0.15796	0.173739	0.179854	0.217418	0.182993	0.164302	0.175587	0.169398
96	878.624	13.65	PC O-40:6 or P-40:5(O-18:1/22:5 or P-18:0/22:5)	[M+CH3COO-]-	0.0718445	0.0776386	0.0628752	0.0621215	0.0485655	0.0715669	0.0764596	0.0741768	0.0578169	0.040265	0.0658275	0.0671859	0.0632501	0.0655242	0.0534248	0.0649857	0.0543371	0.0502568	0.0565931	0.0523891	0.0436891	0.0840226	0.0813489	0.0871914	0.082705	0.0852411	0.0801108	0.0679483	0.0765668	0.0746073	0.0869014	0.0832542	0.0747678	0.0894213	0.0812981	0.0738817	0.0724039	0.0774644	0.0781282	0.0855508	0.082495	0.081429
97	690.504	11.43	PE 32:0(16:0/16:0)	[M-H]-	0.0260691	0.0206809	0.013464	0.0188823	0.0169709	0.0274048	0.0216582	0.0310677	0.0237052	0.0106466	0.0175357	0.0200235	0.014164	0.027156	0.0157188	0.0117252	0.0218418	0.0151611	0.021549	0.0192254	0.0175884	0.0302782	0.0287072	0.0321842	0.032916	0.0302757	0.0340323	0.0330481	0.0265002	0.0266069	0.0360622	0.0326082	0.0331611	0.0343809	0.0274957	0.0318272	0.0219988	0.0290762	0.0235448	0.0267268	0.0234945	0.0269062
98	688.491	12.82	PE 32:1	[M-H]-	0.0848908	0.0771407	0.063759	0.069887	0.0341166	0.0787699	0.0666622	0.0994371	0.0645799	0.0353589	0.0622697	0.068933	0.0666918	0.0806991	0.052186	0.0660092	0.0545844	0.0550719	0.0507974	0.0747938	0.0627151	0.138203	0.127902	0.130735	0.124661	0.130441	0.108704	0.117409	0.114153	0.098926	0.119233	0.127306	0.115841	0.109317	0.13337	0.117011	0.0917934	0.0817627	0.10881	0.125112	0.12313	0.128766
99	716.522	13.44	PE 34:1(18:1/16:0)	[M-H]-	0.386974	0.25233	0.267488	0.329793	0.081616	0.277206	0.185512	0.47395	0.314287	0.0756231	0.1921	0.208549	0.22831	0.294593	0.194736	0.233736	0.202421	0.188234	0.125188	0.277211	0.229184	0.790942	0.657365	0.587023	0.561985	0.741512	0.505423	0.560805	0.484005	0.466365	0.470454	0.616821	0.645463	0.452866	0.712986	0.552079	0.354791	0.252756	0.434127	0.54085	0.540383	0.662646
100	714.504	12.92	PE 34:2(16:1/18:1)	[M-H]-	0.43826	0.447453	0.417131	0.434938	0.290409	0.433008	0.432564	0.477112	0.395357	0.262444	0.383059	0.396238	0.39198	0.418897	0.374609	0.400271	0.366096	0.34703	0.357937	0.463722	0.38919	0.59895	0.552109	0.603654	0.571513	0.583925	0.551249	0.524056	0.544016	0.494034	0.563682	0.585797	0.528113	0.562146	0.578052	0.538405	0.503485	0.450659	0.550512	0.576814	0.543756	0.595444
101	744.552	13.95	PE 36:1(18:1/18:0)	[M-H]-	0.248725	0.0968303	0.141875	0.176544	0.0210615	0.116626	0.0524723	0.275472	0.165074	0.0222894	0.0656407	0.0793476	0.0984353	0.113334	0.0946722	0.121919	0.0928317	0.064135	0.0376774	0.122222	0.0919269	0.632951	0.483367	0.280698	0.286275	0.466751	0.224559	0.399665	0.239807	0.27888	0.199471	0.360639	0.428012	0.189626	0.537315	0.281969	0.132245	0.0672785	0.167567	0.240583	0.214835	0.418536
102	742.534	13.5	PE 36:2(18:1/18:1)	[M-H]-	1.51138	1.36407	1.35806	1.34533	0.467617	1.31461	1.0965	1.94535	1.31083	0.45341	1.09981	1.18885	1.16211	1.28478	1.12173	1.17556	0.920483	0.911512	0.76421	1.37126	0.944061	3.01974	2.54619	2.65392	2.43535	2.77532	2.33336	2.22713	2.06214	2.00719	2.13753	2.43722	2.32165	2.14993	2.69705	2.4355	1.84552	1.28197	2.12298	2.2873	2.21005	2.83675
103	740.519	13.09	PE 36:3(18:2/18:1)	[M-H]-	0.395412	0.378138	0.389324	0.396851	0.233127	0.377697	0.368022	0.419569	0.347848	0.218726	0.328563	0.345008	0.328754	0.350211	0.308166	0.34367	0.307869	0.306977	0.307394	0.409247	0.325067	0.517007	0.485891	0.497892	0.494037	0.502044	0.47903	0.477427	0.472324	0.434903	0.475766	0.491767	0.45987	0.476915	0.512828	0.48694	0.442383	0.404825	0.506311	0.507111	0.491259	0.536234
104	738.507	12.96	PE 36:4(16:0/20:4)	[M-H]-	0.30182	0.300476	0.288576	0.29546	0.165191	0.290116	0.28973	0.32912	0.252693	0.140213	0.263298	0.264972	0.267412	0.273933	0.219483	0.272087	0.242272	0.244974	0.238171	0.322694	0.269374	0.416884	0.38464	0.417743	0.391089	0.397935	0.413823	0.373623	0.375345	0.327388	0.36762	0.389346	0.359545	0.366406	0.388573	0.34017	0.357111	0.31902	0.391051	0.380079	0.374923	0.405358
105	736.493	11.3	PE 36:5(16:0/20:5)	[M-H]-	0.0223218	0.0199095	0.0170457	0.0210069	0.0142648	0.0190945	0.0209239	0.0220772	0.0190998	0.0136885	0.0131151	0.018498	0.0189118	0.0199902	0.0197229	0.0192952	0.0204827	0.0159587	0.0193834	0.0225324	0.0164733	0.0268698	0.0276337	0.027393	0.0273868	0.0253458	0.0257228	0.0277044	0.0244756	0.0222461	0.026274	0.0245244	0.0267485	0.0237195	0.0257184	0.0230969	0.0245542	0.0220682	0.0241136	0.0254377	0.0262351	0.0294562
106	770.571	13.94	PE 38:2(18:1/20:1)	[M-H]-	0.0256881	0.0154934	0.00927001	0.0157906	0.00334938	0.014508	0.00895835	0.0329278	0.0194441	0.00296073	0.00912053	0.0127061	0.0101779	0.0100577	0.0118655	0.014888	0.00817305	0.00632019	0.00712009	0.00953333	0.0106042	0.0788889	0.062539	0.0580148	0.0517823	0.0682715	0.0400638	0.0439834	0.0321201	0.0334788	0.0346309	0.0494671	0.0429754	0.0348289	0.0647192	0.0424847	0.0255335	0.0116574	0.0322871	0.0390048	0.038906	0.0605465
107	766.539	13.52	PE 38:4(16:0/22:4)	[M-H]-	0.983454	0.856559	0.829116	0.878018	0.321377	0.862098	0.729077	1.24091	0.845165	0.287256	0.724146	0.768834	0.756712	0.803893	0.643191	0.695844	0.579544	0.551351	0.510165	0.841447	0.627443	1.96147	1.65029	1.78552	1.61532	1.84391	1.50474	1.41096	1.35011	1.27793	1.40196	1.63188	1.49631	1.45501	1.76387	1.49996	1.16198	0.857888	1.39142	1.54354	1.52488	1.84468
108	766.537	13.36	PE 38:4(18:0/20:4)	[M-H]-	0.397926	0.346121	0.364219	0.376159	0.186236	0.377974	0.316828	0.519685	0.384586	0.159948	0.306328	0.346338	0.318037	0.37138	0.305051	0.325709	0.264799	0.228356	0.280401	0.395197	0.283407	0.714294	0.633348	0.667178	0.631841	0.722498	0.619472	0.566544	0.537873	0.507038	0.624275	0.68614	0.560642	0.645079	0.681836	0.603986	0.501952	0.428059	0.596597	0.645781	0.625786	0.703879
109	764.522	13.02	PE 38:5	[M-H]-	2.0238	2.04167	2.04364	1.98097	1.64132	2.02281	2.01589	2.03769	1.7632	1.36152	1.82282	1.91904	1.83322	1.84166	1.711	1.94884	1.7872	1.63606	1.90879	2.11522	1.87738	2.36872	2.35802	2.3327	2.29799	2.38727	2.34991	2.26811	2.30822	2.09747	2.20742	2.36413	2.17063	2.30966	2.25069	2.10206	2.10613	2.05507	2.29514	2.31085	2.30445	2.28886
110	762.505	12.82	PE 38:6(16:0/22:6)	[M-H]-	0.935045	0.889139	0.922598	0.889769	0.736943	0.934863	0.919045	0.997781	0.807326	0.588097	0.804354	0.867592	0.861164	0.923509	0.750554	0.86086	0.751207	0.772268	0.897396	0.967513	0.870838	1.17489	1.16272	1.14188	1.15319	1.20815	1.13072	1.08475	1.16168	1.06494	1.20643	1.22118	1.12111	1.17914	1.16237	1.09173	1.07718	1.05254	1.17569	1.25803	1.23139	1.22724
111	762.505	11.8	PE 38:6(18:1/20:5)	[M-H]-	0.136655	0.148496	0.152445	0.133546	0.147735	0.13797	0.148404	0.129934	0.128657	0.12165	0.130595	0.131389	0.119793	0.118195	0.129966	0.134936	0.137679	0.130527	0.15789	0.143027	0.117422	0.124688	0.146618	0.139481	0.138375	0.136645	0.147757	0.151711	0.139167	0.133616	0.150287	0.124578	0.134633	0.146975	0.130363	0.124619	0.136177	0.144481	0.145385	0.126587	0.123559	0.142303
112	760.492	9.9	PE 38:7(16:1/22:6)	[M-H]-	0.0733146	0.0821131	0.0789003	0.0832707	0.0989458	0.0838595	0.0939577	0.0582061	0.076998	0.0907089	0.0699079	0.0706673	0.0725699	0.0732782	0.0743987	0.074274	0.0898628	0.0801983	0.10328	0.077756	0.0894458	0.0534028	0.0605677	0.0567953	0.0604814	0.054762	0.0630163	0.0677391	0.0700949	0.0706654	0.0733125	0.0584063	0.0607932	0.0721613	0.0527576	0.0570374	0.0667016	0.0764613	0.0636477	0.0619742	0.0610505	0.056779
113	794.568	13.85	PE 40:4(18:0/22:4)	[M-H]-	0.295308	0.225063	0.249737	0.270119	0.118865	0.260666	0.200073	0.393873	0.243044	0.106482	0.207936	0.192867	0.207909	0.233319	0.191354	0.201235	0.171474	0.16387	0.132254	0.224514	0.196566	0.691505	0.558358	0.541342	0.487091	0.656857	0.426213	0.443585	0.391725	0.381613	0.391354	0.530082	0.474004	0.402814	0.57778	0.476781	0.301003	0.210896	0.380635	0.472789	0.460087	0.565758
114	790.537	13.09	PE 40:6(18:0/22:6)	[M-H]-	1.47429	1.47974	1.50847	1.38341	1.22568	1.42567	1.46888	1.45191	1.26206	1.0498	1.33035	1.31962	1.24756	1.33911	1.35726	1.44131	1.40126	1.26688	1.43313	1.58637	1.39275	1.53625	1.54804	1.50842	1.49275	1.48881	1.54692	1.54857	1.55137	1.42229	1.55162	1.49928	1.40894	1.57746	1.51436	1.44875	1.52384	1.46197	1.61012	1.5226	1.61047	1.57612
115	790.541	13.4	PE 40:6(18:1/22:5)	[M-H]-	1.24989	1.20232	1.0496	1.21379	0.555282	1.15388	1.07667	1.73379	1.17777	0.438743	0.966994	1.0969	1.03613	1.14698	0.853848	0.98675	0.851423	0.758806	0.824017	1.20037	0.840798	2.33074	2.10849	2.42156	2.21141	2.43946	2.21636	1.78358	1.69616	1.64082	1.9981	2.14659	1.89967	2.06503	2.12642	1.8559	1.6488	1.28135	1.95174	2.22491	2.1481	2.30729
116	788.525	12.9	PE 40:7(18:1/22:6)	[M-H]-	3.16088	3.08762	3.27796	2.97993	2.66299	3.17157	3.24071	3.03502	2.75766	2.23334	2.8949	2.9106	2.71287	2.96861	3.05051	3.24501	3.09926	2.96463	3.08293	3.44788	3.23429	3.03052	3.15044	3.00759	3.05934	2.97594	3.18903	3.18937	3.18505	2.83402	3.12854	3.10201	2.97754	3.08927	2.91309	2.71209	2.97405	3.09849	3.24433	3.00258	3.15365	3.11487
117	700.525	13.69	PE P-34:1(P-16:0/18:1)	[M-H]-	0.0885657	0.0445189	0.0581525	0.069644	0.0112167	0.0502308	0.0306326	0.100565	0.0655116	0.0125457	0.0322408	0.0381276	0.0371094	0.0501182	0.0401793	0.0393309	0.0320451	0.029662	0.0193369	0.0526369	0.0412285	0.216922	0.168035	0.117931	0.112672	0.162896	0.0977557	0.135766	0.095668	0.103355	0.0866748	0.130522	0.152854	0.0915716	0.187247	0.115626	0.0620913	0.0384741	0.0795214	0.102984	0.0910332	0.158023
118	726.538	13.75	PE P-36:2(P-18:1/18:1)	[M-H]-	0.0915459	0.0663379	0.0721545	0.0787287	0.0204155	0.0730419	0.0486269	0.116006	0.0655737	0.0213464	0.0508548	0.0580105	0.0582115	0.0695275	0.0600213	0.0651387	0.0510235	0.0411867	0.0311082	0.0693147	0.047411	0.204661	0.172297	0.164768	0.155999	0.18992	0.138866	0.131585	0.108658	0.112398	0.130927	0.151769	0.143344	0.122822	0.177083	0.13931	0.0965726	0.0641641	0.111857	0.138342	0.123798	0.180675
119	722.514	13.22	PE P-36:4(P-16:0/20:4)	[M-H]-	1.1646	1.06643	1.07569	1.06988	0.541502	1.01116	0.977142	1.41224	0.979869	0.456918	0.898643	0.97511	0.964737	1.02247	0.885097	0.983575	0.793005	0.811973	0.794631	1.15156	0.877191	1.89783	1.72433	1.8834	1.75048	1.85841	1.6598	1.57398	1.49654	1.38979	1.64973	1.67345	1.61989	1.57251	1.7822	1.4841	1.25773	1.07817	1.50407	1.62016	1.57987	1.74128
120	720.495	12.82	PE P-36:5(P-16:0/20:5)	[M-H]-	0.218747	0.221572	0.220801	0.210558	0.167818	0.214242	0.222964	0.251117	0.192374	0.14091	0.184134	0.21472	0.201638	0.214974	0.192972	0.21845	0.183813	0.181873	0.211659	0.229473	0.19952	0.290098	0.288061	0.291455	0.294863	0.298851	0.289662	0.267106	0.263672	0.232113	0.287488	0.293476	0.257088	0.276132	0.277667	0.231004	0.225295	0.223712	0.253302	0.275381	0.272045	0.269821
121	750.544	13.75	PE P-38:4(P-18:0/20:4)	[M-H]-	0.86807	0.690357	0.706453	0.752493	0.194122	0.724512	0.545555	1.18145	0.734084	0.173348	0.569678	0.610122	0.613803	0.699363	0.560952	0.606087	0.472392	0.421438	0.337987	0.694871	0.477376	2.12149	1.69025	1.73491	1.58981	1.96158	1.40859	1.34463	1.21151	1.17449	1.27002	1.59858	1.47277	1.26909	1.81869	1.39808	1.00044	0.631345	1.21063	1.46716	1.36254	1.79513
122	748.527	13.28	PE P-38:5(P-18:1/20:4)	[M-H]-	3.01792	2.98146	2.7928	2.73644	1.47408	2.82542	2.72979	3.99516	2.71769	1.18487	2.56066	2.82497	2.48178	2.94152	2.36645	2.65648	2.11382	1.97915	2.27338	2.84928	2.15082	5.28299	4.56539	5.52827	5.21007	5.15283	4.89642	4.3667	4.10999	3.74787	4.96379	5.02529	4.35623	4.69962	4.95132	4.32161	3.68832	3.5658	4.42014	4.805	4.7032	4.8688
123	746.513	13.09	PE P-38:6(P-16:0/22:6)	[M-H]-	1.46431	1.42873	1.42515	1.425	0.968506	1.39786	1.36576	1.66923	1.25855	0.783671	1.26264	1.28866	1.26618	1.34942	1.15368	1.30491	1.18393	1.11367	1.26406	1.54604	1.25941	2.09344	2.0304	1.99465	2.0129	1.99251	1.90183	1.82813	1.80766	1.66289	1.86963	1.88539	1.79077	1.86349	1.92539	1.71809	1.59727	1.41312	1.7855	1.85794	1.89522	1.95927
124	746.508	12.88	PE P-38:6(P-18:1/20:5)	[M-H]-	0.336241	0.332605	0.345239	0.324912	0.310177	0.329713	0.340196	0.336593	0.299727	0.25359	0.3112	0.302429	0.302221	0.323307	0.334265	0.364159	0.355533	0.319151	0.333639	0.376563	0.339046	0.343141	0.34363	0.339082	0.337169	0.352486	0.36059	0.350399	0.362071	0.306558	0.33929	0.347229	0.328311	0.337336	0.339263	0.29752	0.311644	0.314531	0.335151	0.31778	0.334432	0.330441
125	774.544	13.65	PE P-40:6(P-18:0/22:6)	[M-H]-	0.672104	0.57886	0.573708	0.594504	0.185351	0.565979	0.483098	0.950752	0.576088	0.155633	0.473298	0.509585	0.51501	0.556026	0.446817	0.484825	0.391652	0.344369	0.325092	0.566105	0.407526	1.62109	1.29788	1.4167	1.31889	1.54696	1.11369	1.03287	0.944944	0.922878	1.04325	1.2528	1.13551	1.07972	1.35309	1.05482	0.829014	0.546588	1.00251	1.20044	1.12326	1.37534
126	774.542	13.33	PE P-40:6(P-18:1/22:5)	[M-H]-	0.940807	1.01372	0.912087	0.92961	0.498368	0.869342	0.936434	1.37327	0.886628	0.391079	0.858175	0.9879	0.803264	0.982212	0.870671	0.90431	0.709383	0.612833	0.799522	0.974869	0.611948	1.71337	1.51524	1.73357	1.71035	1.72659	1.67151	1.42966	1.31609	1.22838	1.67526	1.72318	1.34497	1.67017	1.6918	1.46602	1.28337	1.22653	1.47698	1.5721	1.5822	1.66568
127	772.529	13.17	PE P-40:7(P-18:1/22:6)	[M-H]-	1.33296	1.29993	1.28323	1.25343	0.99662	1.22898	1.28624	1.45695	1.13298	0.805606	1.14163	1.20779	1.08067	1.20843	1.2472	1.31524	1.16626	1.09746	1.22873	1.42278	1.17415	1.53463	1.55868	1.50599	1.42727	1.51006	1.50354	1.44413	1.36617	1.31809	1.48272	1.43842	1.3842	1.43473	1.45516	1.29756	1.29119	1.23185	1.44546	1.37058	1.45444	1.49391
128	747.514	9.58	PG 34:1(18:1/16:0)	[M-H]-	0.0909155	0.0466783	0.0667659	0.0647096	0.0290825	0.0582953	0.0346996	0.0841977	0.043933	0.026759	0.0381659	0.0339295	0.0499512	0.0564248	0.0349665	0.0360401	0.0393339	0.038708	0.0364371	0.0667251	0.0507925	0.145054	0.117644	0.0690696	0.073662	0.0871713	0.0566433	0.0999301	0.0817362	0.0874916	0.0714273	0.0812735	0.114894	0.0811194	0.130838	0.0806263	0.0469086	0.0287701	0.0569939	0.0581237	0.0634079	0.101536
129	745.5	7.49	PG 34:2(18:1/16:1)	[M-H]-	0.0112725	0.011504	0.0118444	0.0094542	0.00764332	0.0120406	0.0114617	0.0130537	0.00894637	0.00542045	0.00884055	0.00897018	0.00925798	0.0103755	0.00737874	0.00852461	0.00963385	0.00950667	0.0109224	0.0136064	0.00832623	0.0171069	0.0135198	0.0141199	0.0168783	0.0128754	0.0143563	0.0132378	0.0103472	0.0099501	0.0127375	0.0101449	0.0120386	0.012375	0.0125399	0.0093286	0.0115409	0.00875856	0.0128189	0.00965786	0.00982052	0.0131874
130	773.53	10.1	PG 36:2(18:1/18:1)	[M-H]-	0.0417498	0.0293972	0.035678	0.034993	0.0160065	0.0336114	0.02719	0.0425503	0.02618	0.015238	0.0246671	0.0268338	0.0283524	0.0257628	0.0329034	0.0323844	0.023953	0.0258349	0.0260494	0.0430341	0.0271714	0.0543003	0.0500289	0.0425783	0.0454776	0.0430638	0.0350849	0.0381195	0.0314139	0.0385992	0.0371514	0.0365903	0.0402022	0.0413026	0.0452229	0.0309537	0.0197376	0.0163598	0.0326041	0.027707	0.0271638	0.0375353
131	821.53	6.87	PG 40:6(18:1/22:5)	[M-H]-	0.0187198	0.0186695	0.0142419	0.0172863	0.01387	0.0155556	0.0176484	0.0185502	0.0149107	0.011119	0.0133014	0.0179848	0.0165107	0.0153156	0.0211451	0.0174895	0.0159677	0.0197271	0.0177671	0.0194634	0.0149643	0.0240394	0.0210068	0.0189576	0.0179333	0.0185585	0.0179789	0.0184851	0.0160384	0.0161844	0.0187776	0.0161909	0.0192517	0.0172414	0.0240568	0.0190813	0.0158572	0.015555	0.0165442	0.0170974	0.0142177	0.0209905
132	819.518	6.32	PG 40:7(18:1/22:6)	[M-H]-	0.256596	0.230213	0.282999	0.243427	0.292181	0.256376	0.27848	0.242148	0.211994	0.230693	0.260712	0.242724	0.216117	0.224911	0.248956	0.263013	0.299452	0.266997	0.307499	0.280811	0.268688	0.23193	0.249145	0.229756	0.23218	0.218693	0.233212	0.241755	0.219952	0.227978	0.260803	0.209754	0.242203	0.256724	0.232141	0.209055	0.210404	0.211524	0.234777	0.198341	0.199427	0.223517
133	817.501	5.2	PG 40:8(18:2/22:6)	[M-H]-	0.0574794	0.0554211	0.0634226	0.0554652	0.0640204	0.0556416	0.0669444	0.0482053	0.0480778	0.0632982	0.050269	0.0505989	0.0448136	0.056835	0.0547183	0.0535867	0.06503	0.0557788	0.0745385	0.0567988	0.0669754	0.0408213	0.0434067	0.0460305	0.0438881	0.0385553	0.0421216	0.0506313	0.0568647	0.0460522	0.0489821	0.0431913	0.0454954	0.0495615	0.0411836	0.0379984	0.045406	0.0487995	0.045784	0.0389283	0.0393582	0.0396686
134	841.498	5.05	PG 42:10(22:6/20:4)	[M-H]-	0.116588	0.114656	0.13071	0.122935	0.156499	0.128947	0.137068	0.10002	0.103346	0.151292	0.1148	0.110858	0.136646	0.121406	0.113089	0.12295	0.134451	0.13019	0.147037	0.127998	0.144993	0.0782121	0.0974345	0.0843243	0.0868921	0.0784774	0.0882034	0.0938661	0.107655	0.102335	0.1022	0.0935299	0.110858	0.103485	0.0800923	0.0811362	0.0950349	0.104521	0.0915427	0.0880414	0.0854915	0.080662
135	839.482	4.32	PG 42:11(22:6/20:5)	[M-H]-	0.039336	0.042702	0.0449267	0.0417766	0.0624824	0.0405296	0.0496479	0.0327648	0.0383553	0.0634628	0.0440293	0.0395486	0.0387146	0.0430908	0.037205	0.0371122	0.052832	0.0570984	0.0568526	0.0485861	0.05275	0.0238531	0.0309192	0.0283044	0.0294131	0.0235208	0.0277033	0.0307002	0.0391054	0.0322721	0.033564	0.0324413	0.0287091	0.0330196	0.0271573	0.0289521	0.036633	0.0408952	0.0378874	0.0284007	0.0270809	0.0270311
136	845.535	6.82	PG 42:8(22:6/20:2)	[M-H]-	0.0170672	0.0160076	0.0155224	0.014699	0.0145355	0.0189221	0.0161227	0.0170901	0.0129255	0.0108809	0.0140481	0.014346	0.0168709	0.0153068	0.0176289	0.018013	0.0191877	0.0176296	0.0186886	0.0136709	0.0123607	0.0172496	0.0170856	0.0181533	0.0165155	0.0174782	0.0171872	0.0167134	0.0167946	0.0145256	0.0171085	0.0141408	0.0175294	0.0198637	0.0152614	0.013575	0.0117133	0.0129851	0.0175631	0.0169767	0.0155247	0.015694
137	843.515	5.73	PG 42:9(20:3/22:6)	[M-H]-	0.0208462	0.0269582	0.0322917	0.0271409	0.0357704	0.0228856	0.0308828	0.0269621	0.0240572	0.0323821	0.0233647	0.0254541	0.02487	0.0237212	0.0273815	0.0255599	0.0334422	0.0262268	0.0312642	0.0276427	0.0268921	0.0202789	0.0231045	0.0225444	0.0240504	0.0195271	0.0210325	0.0245869	0.0201519	0.0221537	0.0256634	0.0186155	0.0260195	0.0273497	0.0237533	0.0215911	0.0211021	0.0253591	0.023678	0.0217882	0.019892	0.021829
138	869.526	6.28	PG 44:10(22:6/22:4)	[M-H]-	0.0944671	0.0911541	0.109539	0.103438	0.128278	0.110335	0.108932	0.0906876	0.0882097	0.10062	0.100555	0.0959671	0.0923009	0.0956945	0.0904519	0.1029	0.117958	0.0980242	0.121689	0.108757	0.112613	0.0799867	0.0972063	0.0803098	0.086536	0.0818026	0.0825211	0.0939674	0.0956033	0.0928865	0.09208	0.0836256	0.0946368	0.0959336	0.0791464	0.0720643	0.0723015	0.0882659	0.0873024	0.0788251	0.0828988	0.0815123
139	865.505	4.84	PG 44:12(22:6/22:6)	[M-H]-	1.48667	1.50779	1.82899	1.5663	2.13683	1.583	1.77361	1.31465	1.42343	1.96793	1.42722	1.46569	1.38671	1.48524	1.49863	1.65493	1.95641	1.72223	1.98795	1.66067	1.85966	1.03355	1.27831	1.12531	1.18973	1.02895	1.14156	1.33615	1.26937	1.29543	1.29314	1.08828	1.20121	1.28492	1.00374	0.976435	1.0817	1.31408	1.17683	0.986994	1.02305	1.01013
140	883.531	7.33	PI 38:5(18:1/20:4)	[M-H]-	0.14162	0.113882	0.140897	0.143096	0.114983	0.140282	0.106691	0.141072	0.100734	0.0790663	0.10202	0.102051	0.105031	0.112457	0.118249	0.110569	0.112659	0.10753	0.110569	0.149241	0.128656	0.173942	0.174797	0.146655	0.143842	0.143682	0.127866	0.141982	0.134587	0.15067	0.140656	0.139129	0.156278	0.156557	0.166055	0.146331	0.119237	0.0898328	0.144912	0.134382	0.134655	0.162809
141	836.545	9.83	PS 40:5(18:0/22:5)	[M-H]-	0.0252721	0.0135901	0.0177347	0.0204022	0.00503494	0.0183626	0.0105554	0.0294399	0.0197383	0.00442149	0.0100733	0.0138607	0.0145219	0.0168957	0.0121116	0.0119511	0.0151073	0.00932709	0.00685311	0.019569	0.00994962	0.0546772	0.04488	0.0296417	0.0318942	0.0387222	0.021612	0.0307473	0.0271751	0.0351941	0.0298451	0.0359726	0.0354497	0.0309848	0.045842	0.0282726	0.0146013	0.00978312	0.0226556	0.0266117	0.0253699	0.0404496
142	834.527	9.24	PS 40:6(22:6/18:0)	[M-H]-	0.0605004	0.0319817	0.0394498	0.0494139	0.0107225	0.0422928	0.0226408	0.0651479	0.0457615	0.0122476	0.0278073	0.0291411	0.0339622	0.0400157	0.0288419	0.0231716	0.0263561	0.022729	0.0196968	0.0427003	0.0283617	0.122719	0.109515	0.0860725	0.0884777	0.107367	0.0670916	0.0823509	0.0693724	0.0704985	0.0691118	0.0889144	0.0996981	0.0772811	0.109832	0.0805744	0.0481354	0.0295395	0.0651093	0.0732134	0.0688233	0.101803
