# Supplementary material for: The lipoprotein-associated phospholipase A2 inhibitor Darapladib sensitises cancer cells to ferroptosis by remodelling lipid metabolism
Source: Nat Commun. 2023 Sep 15;14:5728. doi: 10.1038/s41467-023-41462-9 (PMC10504358; doi:10.1038/s41467-023-41462-9)
Supplement: Supplementary file 4 — Supplementary Data 3 [file 41467_2023_41462_MOESM4_ESM.xlsx]

## Sheet: SB
		PE 38:4+2O(18:/20:4+2O)		PE 38:4(18:0/20:4)		PE 40:4(18:0/22:4)		PE 38:4+2O picomol /PE 38:4 picomol
cell line	sample	ppb/protein	picoM/protein	ppb/protein	picoM/protein	ppb/protein	picoM/protein	ratio
Hs746T	DMSO_01	4.1	5134.63	542	707110	269.9	339028	0.00726142
Hs746T	DMSO_02	5.1	6386.98	671	875408	313.1	393292	0.007296
Hs746T	DMSO_03	6	7514.09	732.6	955773	334.7	420425	0.00786179
Hs746T	DMSO_04	5.5	6887.91	763.1	995564	347.9	437005	0.0069186
Hs746T	DMSO_05	5.4	6762.68	734.1	957730	337.7	424193	0.00706116
Hs746T	DMSO_06	5.4	6762.68	750.3	978865	344.4	432609	0.0069087
Hs746T	RSL3 0.3uM_01	7.2	9016.91	777.3	1.01409e+06	323.4	406230	0.00889162
Hs746T	RSL3 0.3uM_02	9.4	11772.1	1056.1	1.37782e+06	415.2	521543	0.00854398
Hs746T	RSL3 0.3uM_03	7.1	8891.67	782.6	1.021e+06	323.5	406356	0.00870875
Hs746T	RSL3 0.3uM_04	7	8766.44	786.5	1.02609e+06	326.1	409622	0.00854351
Hs746T	RSL3 0.3uM_05	8.3	10394.5	895.7	1.16856e+06	364.8	458234	0.00889514
Hs746T	RSL3 0.3uM_06	8	10018.8	930.3	1.2137e+06	387.2	486371	0.00825476
Hs746T	SB+RSL3 0.3uM_01	13.6	17031.9	1335	1.74168e+06	466.4	585856	0.00977901
Hs746T	SB+RSL3 0.3uM_02	14.3	17908.6	1849.9	2.41344e+06	598.7	752041	0.00742036
Hs746T	SB+RSL3 0.3uM_03	12.4	15529.1	1425.6	1.85988e+06	490.1	615626	0.00834951
Hs746T	SB+RSL3 0.3uM_04	14.3	17908.6	1735.9	2.26471e+06	551.3	692501	0.00790767
Hs746T	SB+RSL3 0.3uM_05	13.9	17407.6	1681.9	2.19426e+06	547.3	687476	0.00793326
Hs746T	SB+RSL3 0.3uM_06	15.5	19411.4	1888	2.46314e+06	568.1	713604	0.00788074
SNU484	DMSO_01	3.2	4007.51	1394.1	1.81879e+06	48.1	60419.5	0.0022034
SNU484	DMSO_02	3.5	4383.22	1415.3	1.84644e+06	50	62806.2	0.00237387
SNU484	DMSO_03	3.4	4257.98	1439.6	1.87815e+06	50.7	63685.5	0.00226712
SNU484	DMSO_04	3.4	4257.98	1476.9	1.92681e+06	50	62806.2	0.00220986
SNU484	DMSO_05	2.9	3631.81	1119.6	1.46067e+06	41.9	52631.6	0.00248641
SNU484	DMSO_06	2.9	3631.81	1228.5	1.60274e+06	44.6	56023.1	0.002266
SNU484	RSL3 0.3uM_01	3.9	4884.16	1463.8	1.90972e+06	51.4	64564.8	0.00255753
SNU484	RSL3 0.3uM_02	3.7	4633.69	1454.6	1.89772e+06	51.9	65192.8	0.00244172
SNU484	RSL3 0.3uM_03	3.6	4508.45	1371.1	1.78878e+06	49.9	62680.6	0.00252041
SNU484	RSL3 0.3uM_04	3.4	4257.98	1307.7	1.70607e+06	45.5	57153.6	0.00249579
SNU484	RSL3 0.3uM_05	3.4	4257.98	1222.9	1.59543e+06	45.1	56651.2	0.00266886
SNU484	RSL3 0.3uM_06	3.5	4383.22	1385.7	1.80783e+06	50.7	63685.5	0.00242458
SNU484	SB+RSL3 0.3uM_01	6.1	7639.32	1701.1	2.21931e+06	61	76623.5	0.00344221
SNU484	SB+RSL3 0.3uM_02	6.4	8015.03	1936.5	2.52642e+06	65.9	82778.5	0.00317249
SNU484	SB+RSL3 0.3uM_03	7	8766.44	2494.8	3.25479e+06	72.9	91571.4	0.00269339
SNU484	SB+RSL3 0.3uM_04	5.6	7013.15	1759.6	2.29563e+06	61.7	77502.8	0.003055
SNU484	SB+RSL3 0.3uM_05	6.3	7889.79	2069.4	2.6998e+06	68.2	85667.6	0.00292236
SNU484	SB+RSL3 0.3uM_06	4	5009.39	1144.2	1.49276e+06	46.3	58158.5	0.00335579
