# Supplementary material for: The lipoprotein-associated phospholipase A2 inhibitor Darapladib sensitises cancer cells to ferroptosis by remodelling lipid metabolism
Source: Nat Commun. 2023 Sep 15;14:5728. doi: 10.1038/s41467-023-41462-9 (PMC10504358; doi:10.1038/s41467-023-41462-9)
Supplement: Supplementary file 5 — Supplementary Data 4 [file 41467_2023_41462_MOESM5_ESM.xlsx]

## Sheet: PElysis
		FFA20:4 m+11
	name	Response
1	DMSO_01	4.78472
2	DMSO_02	4.5344
3	DMSO_03	4.33141
4	SB 1nM_01	4.91387
5	SB 1nM_02	4.88048
6	SB 1nM_03	4.80687
7	SB 10nM_01	4.92807
8	SB 10nM_02	4.74112
9	SB 10nM_03	4.34323
10	SB 100nM_01	2.34246
11	SB 100nM_02	2.18705
12	SB 100nM_03	2.65974
13	SB 1uM_01	2.31799
14	SB 1uM_02	2.31448
15	SB 1uM_03	2.32939
16	SB 10uM_01	1.2055
17	SB 10uM_02	0.967766
18	SB 10uM_03	0.991007
19	(S)-BEL 1uM_01	3.30347
20	(S)-BEL 1uM_02	3.84023
21	(S)-BEL 1uM_03	5.15165
22	(S)-BEL 10uM_01	3.50468
23	(S)-BEL 10uM_02	3.71551
24	(S)-BEL 10uM_03	4.63711
25	incubated tracer_01	0.0154796
26	incubated tracer_02	0.0115215
27	incubated tracer_03	0.00542598
