# Supplementary material for: The lipoprotein-associated phospholipase A2 inhibitor Darapladib sensitises cancer cells to ferroptosis by remodelling lipid metabolism
Source: Nat Commun. 2023 Sep 15;14:5728. doi: 10.1038/s41467-023-41462-9 (PMC10504358; doi:10.1038/s41467-023-41462-9)
Supplement: Supplementary file 6 — Supplementary Data 5 [file 41467_2023_41462_MOESM6_ESM.xlsx]

## Sheet: Hs746t
Response/cell counts(10^6)
Name	DMSO 1h_01	DMSO 1h_02	DMSO 1h_03	DMSO 1h_04	DMSO 1h_05	DMSO 1h_06	DMSO 2h_01	DMSO 2h_02	DMSO 2h_03	DMSO 2h_04	DMSO 2h_05	DMSO 2h_06	DMSO 4h_01	DMSO 4h_03	DMSO 4h_04	DMSO 4h_05	DMSO 4h_06	SB 1h_01	SB 1h_02	SB 1h_03	SB 1h_04	SB 1h_05	SB 1h_06	SB 2h_01	SB 2h_02	SB 2h_03	SB 2h_04	SB 2h_05	SB 2h_06	SB 4h_01	SB 4h_02	SB 4h_03	SB 4h_04	SB 4h_05	SB 4h_06
FFA 20:4	73.6929	72.8134	72.1274	77.0991	76.4225	78.2855	98.1041	84.0078	91.9999	63.0277	79.1202	100.27	96.6759	76.932	70.7572	87.5295	81.6106	78.8906	84.2616	76.9744	73.028	65.1341	87.7417	86.219	87.9411	82.8857	98.3816	78.4565	81.5192	75.7854	87.5995	87.2035	85.407	95.6821	96.4999
LPC 16:0	3.90524	4.45576	4.23438	4.30661	4.04946	4.06543	3.69047	3.35475	3.76302	3.31065	3.3922	3.28499	2.98775	3.25741	3.02494	2.85646	3.078	4.02416	4.43782	4.34947	4.45189	4.1809	4.3171	3.80826	4.00903	4.02063	4.05256	4.09874	4.36303	2.74881	3.21036	3.10866	3.00013	3.06747	3.08145
LPC 18:0	3.4547	3.91209	3.72369	3.78529	3.59778	3.69405	3.14841	2.8621	3.34696	3.07065	3.19726	3.04533	2.8349	2.94945	2.80741	2.60978	2.85356	3.67507	3.81956	3.66652	3.86695	3.68608	4.01628	3.53996	3.6082	3.83571	3.70827	3.67584	4.03972	2.68513	3.15022	3.23066	3.06597	2.87737	2.85381
LPC 18:1	3.13182	3.62972	3.22517	3.55943	3.10677	3.31173	2.70143	2.43512	2.89019	2.62475	2.66299	2.61659	2.10987	2.22399	2.04819	2.03236	2.11575	3.29506	3.54956	3.4949	3.50554	3.37073	3.44058	3.21971	3.10477	3.32433	3.17591	3.25913	3.55192	2.03182	2.37832	2.2738	2.28338	2.18937	2.17148

## Sheet: SNU484
Response/cell counts(10^6)
Name	DMSO 1h_01	DMSO 1h_02	DMSO 1h_03	DMSO 1h_04	DMSO 1h_05	DMSO 1h_06	DMSO 1h_07	DMSO 1h_08	DMSO 1h_09	DMSO 2h_01	DMSO 2h_02	DMSO 2h_03	DMSO 2h_04	DMSO 2h_05	DMSO 2h_06	DMSO 2h_07	DMSO 2h_08	DMSO 2h_09	SB 1h_01	SB 1h_02	SB 1h_03	SB 1h_04	SB 1h_05	SB 1h_06	SB 1h_07	SB 1h_08	SB 1h_09	SB 2h_01	SB 2h_02	SB 2h_03	SB 2h_04	SB 2h_05	SB 2h_06	SB 2h_07	SB 2h_08	SB 2h_09
FFA 20:4	1810.51	2272.35	1872.67	2004.16	2168.73	2107.03	2269.81	2435.24	2046.22	2050.24	1892.68	2003.57	2227.97	1946.06	2190.41	2404.25	1839.4	2298.82	1748.74	1797.67	1775.15	1977.31	2069.13	1927.33	1888.45	1915.45	2148.67	2304.47	2139.62	2247.27	2380.87	2701.12	2516.39	2128.04	2315.56	2385.02
LysoPC 16:0	101.113	105.271	103.627	104.041	97.474	94.0487	99.6847	94.8978	92.2899	75.6346	84.2227	83.4558	83.7906	86.607	82.4146	66.59	84.1059	84.2627	97.2878	101.765	95.4365	93.8165	98.3428	86.9089	100.71	96.9968	101.244	95.443	96.6858	94.8218	94.0834	100.918	94.9528	97.3112	91.9298	92.5372
LysoPC 18:0	102.989	105.791	102.986	103.871	96.9016	94.2956	102.528	96.3525	94.3108	77.9712	89.8288	88.7769	98.8066	88.3633	85.381	74.9292	89.3185	88.8204	98.4747	101.802	127.819	96.8597	98.4267	86.4471	100.762	99.2725	99.4369	107.092	99.9639	97.6728	120.355	108.16	102.133	103.77	99.7137	101.355
LysoPC 18:1	75.5104	80.4335	77.6369	83.0592	73.4933	81.1195	78.6606	73.5407	72.7568	64.007	68.2524	62.7367	62.9502	65.9881	62.1465	55.2562	62.4688	60.675	79.8648	77.7261	75.741	74.6992	76.4719	73.399	77.7442	80.0341	77.3205	72.129	70.4018	71.4201	72.5513	75.2928	72.8524	80.1984	71.3438	72.9692
