# Supplementary material for: The lipoprotein-associated phospholipase A2 inhibitor Darapladib sensitises cancer cells to ferroptosis by remodelling lipid metabolism
Source: Nat Commun. 2023 Sep 15;14:5728. doi: 10.1038/s41467-023-41462-9 (PMC10504358; doi:10.1038/s41467-023-41462-9)
Supplement: Supplementary file 7 — Supplementary Data 6 [file 41467_2023_41462_MOESM7_ESM.xlsx]

## Sheet: Hs746t_oxPE
Hs746t
		PE38:4+2O	PE38:4(18:0/20:4)	PE40:4(18:0/22:4)
	Sample	Response/protein	Response/protein	Response/protein	ratio
1	DMSO01	0.0230863	7.13785	3.59325	0.00323435
2	DMSO02	0.0283521	8.76693	4.45295	0.00323399
3	DMSO03	0.0264205	8.36139	4.04974	0.00315983
4	DMSO04	0.0252791	8.03207	4.09157	0.00314727
5	DMSO05	0.0257132	8.10325	4.18673	0.0031732
6	DMSO06	0.0275117	8.40344	4.14884	0.00327386
7	SB01	0.0357218	10.0094	5.04808	0.00356883
8	SB02	0.0330846	10.1202	5.0455	0.00326915
9	SB03	0.0339717	10.1133	5.16324	0.00335911
10	SB04	0.0316768	9.97428	4.88688	0.00317585
11	SB05	0.024949	7.88275	4.07408	0.00316502
12	SB06	0.028199	8.96375	4.54433	0.00314589
13	RSL301	0.0316951	7.37053	3.46367	0.00430025
14	RSL302	0.0356196	8.93146	4.02874	0.0039881
15	RSL303	0.0314189	7.86758	4.01434	0.00399347
16	RSL304	0.0366581	9.02244	4.37591	0.004063
17	RSL305	0.0347511	8.73381	4.04884	0.00397892
18	RSL306	0.0350953	8.31772	4.0978	0.00421934
19	RSL3 SB01	0.0521587	11.0556	5.35508	0.00471783
20	RSL3 SB02	0.0512019	9.8867	4.6518	0.00517886
21	RSL3 SB03	0.0535814	10.7162	5.13692	0.00500005
22	RSL3 SB04	0.0479211	9.32305	4.32909	0.00514007
23	RSL3 SB05	0.0515714	10.0264	4.93958	0.00514359
24	RSL3 SB06	0.047569	9.13978	4.32586	0.00520461
