# Supplementary material for: The lipoprotein-associated phospholipase A2 inhibitor Darapladib sensitises cancer cells to ferroptosis by remodelling lipid metabolism
Source: Nat Commun. 2023 Sep 15;14:5728. doi: 10.1038/s41467-023-41462-9 (PMC10504358; doi:10.1038/s41467-023-41462-9)
Supplement: Supplementary file 8 — Supplementary Data 7 [file 41467_2023_41462_MOESM8_ESM.xlsx]

## Sheet: WT,KO_oxPE
		PE38:4+2O(18:0/20:4+2O)	PE38:4(18:0/20:4)	PE40:4(18:0/22:4)
	sample	Response/protein	Response/protein	Response/protein	ratio
1	WT1_DMSO_01	0.0146048	14.0036	0.897749	0.00104294
2	WT1_DMSO_02	0.0150834	13.657	0.895251	0.00110444
3	WT1_DMSO_03	0.0138627	12.1899	0.729772	0.00113723
5	WT1_DMSO_04	0.0137126	11.8106	0.710223	0.00116104
6	WT1_DMSO_05	0.0111986	9.62897	0.599725	0.00116301
7	WT1_RSL3_01	0.0196362	13.8425	0.88994	0.00141854
8	WT1_RSL3_02	0.0187228	13.2038	0.856523	0.00141799
10	WT1_RSL3_03	0.0167699	11.1031	0.661504	0.00151038
11	WT1_RSL3_04	0.0175382	10.8029	0.658376	0.00162348
12	WT1_RSL3_05	0.0175021	11.9418	0.752599	0.00146562
13	WT2_DMSO_01	0.0135453	14.8268	0.905151	0.00091357
14	WT2_DMSO_02	0.0142387	15.7046	0.991697	0.000906656
16	WT2_DMSO_03	0.0114383	11.8741	0.713219	0.000963298
17	WT2_DMSO_04	0.0112863	11.7324	0.699715	0.000961976
18	WT2_DMSO_05	0.0122349	13.2768	0.820217	0.000921526
19	WT2_RSL3_01	0.0194316	15.6993	0.947661	0.00123773
21	WT2_RSL3_02	0.0188026	13.8821	0.79032	0.00135446
22	WT2_RSL3_03	0.0185948	13.4938	0.793111	0.00137802
23	WT2_RSL3_04	0.0203239	16.1864	1.01001	0.00125561
24	WT2_RSL3_05	0.0200343	16.0524	1.0237	0.00124806
26	KO1_DMSO_01	0.0146471	16.2044	0.823698	0.000903894
27	KO1_DMSO_02	0.0142543	16.5679	0.858845	0.000860355
28	KO1_DMSO_03	0.0143189	17.1693	0.90519	0.000833983
29	KO1_DMSO_04	0.0128775	14.2449	0.700684	0.000904007
30	KO1_DMSO_05	0.0143482	15.8453	0.798345	0.000905518
31	KO1_RSL3_01	0.0251746	20.3166	1.07756	0.00123911
33	KO1_RSL3_02	0.0256746	17.5845	0.914758	0.00146007
34	KO1_RSL3_03	0.0258156	18.702	0.971617	0.00138036
35	KO1_RSL3_04	0.0316736	23.4199	1.25397	0.00135243
36	KO1_RSL3_05	0.0311003	21.9707	1.21258	0.00141554
38	KO2_DMSO_01	0.0175822	15.7463	0.952724	0.00111659
39	KO2_DMSO_02	0.0149957	13.928	0.908918	0.00107666
40	KO2_DMSO_03	0.016264	15.5561	0.976117	0.00104551
41	KO2_DMSO_04	0.0161971	15.2794	0.934967	0.00106006
42	KO2_DMSO_05	0.017442	16.0781	0.991443	0.00108483
43	KO2_RSL3_01	0.028402	18.3155	1.15136	0.00155071
44	KO2_RSL3_02	0.0259623	16.7005	1.07311	0.00155458
45	KO2_RSL3_03	0.0312619	18.7331	1.12252	0.0016688
46	KO2_RSL3_04	0.0271354	15.2265	0.946837	0.00178212
48	KO2_RSL3_05	0.029048	15.9091	0.960635	0.00182587
