# Supplementary material for: The lipoprotein-associated phospholipase A2 inhibitor Darapladib sensitises cancer cells to ferroptosis by remodelling lipid metabolism
Source: Nat Commun. 2023 Sep 15;14:5728. doi: 10.1038/s41467-023-41462-9 (PMC10504358; doi:10.1038/s41467-023-41462-9)
Supplement: Supplementary file 9 — Supplementary Data 8 [file 41467_2023_41462_MOESM9_ESM.xlsx]

## Sheet: WT,KO
		FFA20:4 m+11
	name	Response
1	WT1_01	0.109163
2	WT1_02	0.112129
3	WT1_03	0.093823
4	KO1_01	0.0834142
5	KO1_02	0.087733
6	KO1_03	0.087433
7	KO2_01	0.0787329
8	KO2_02	0.0733287
9	KO2_03	0.0710379
10	KO3_01	0.0786623
11	KO3_02	0.089633
12	KO3_03	0.097738
13	Incubated tracer_01	0.00121896
14	Incubated tracer_02	0.000656666
15	Incubated tracer_03	0.000773412
