# Supplementary material for: The lipoprotein-associated phospholipase A2 inhibitor Darapladib sensitises cancer cells to ferroptosis by remodelling lipid metabolism
Source: Nat Commun. 2023 Sep 15;14:5728. doi: 10.1038/s41467-023-41462-9 (PMC10504358; doi:10.1038/s41467-023-41462-9)
Supplement: Supplementary file 10 — Supplementary Data 9 [file 41467_2023_41462_MOESM10_ESM.xlsx]

## Sheet: Tumor Lipidomics
	m/z	Retention time (min)	Name	Adduct	#1-1	#1-2	#1-3	#1-4	#1-5	#2-1	#2-2	#2-3	#2-4	#2-5	#3-1	#3-2	#3-3	#3-4	#3-5	#4-1	#4-2	#4-3	#4-4	#4-5	#5-1	#5-2	#5-3	#5-4	#5-5	#6-1	#6-2	#6-3	#6-4	#6-5	#7-1	#7-2	#7-3	#7-4	#7-5	#8-1	#8-2	#8-3	#8-4	#8-5	#9-1	#9-2	#9-3	#9-4	#9-5
1	171.141	0.862167	FFA 10:0	[M-H]-	0.0140008	0.00949367	0.0116819	0.0150144	0.0109349	0.0113487	0.0104524	0.0109255	0.00867582	0.0123806	0.00588418	0.00848046	0.00800157	0.00959894	0.0110656	0.00689688	0.00716016	0.0110893	0.00777287	0.0068818	0.015273	0.00613105	0.00916023	0.0191643	0.0133686	0.0180964	0.007955	0.0140416	0.0174664	0.0156963	0.0059181	0.00824114	0.00701906	0.00501332	0.00691262	0.00833889	0.00702428	0.00764407	0.00758845	0.00908477	0.00706423	0.00617664	0.00503303	0.00357879	0.00443469
2	199.173	1.17193	FFA 12:0	[M-H]-	0.0416107	0.0341382	0.0473801	0.0629666	0.0437108	0.0347751	0.0328983	0.0314287	0.0321834	0.0312431	0.0198793	0.0285206	0.0271099	0.03695	0.0375	0.0230624	0.0268772	0.0409139	0.0264011	0.0287202	0.0683594	0.0309185	0.0397466	0.0789108	0.0440557	0.0726071	0.0450567	0.0592684	0.0761887	0.0730846	0.0234728	0.026212	0.0244259	0.0314516	0.0317239	0.028196	0.0265751	0.0261539	0.0328394	0.0297485	0.0325983	0.0353913	0.0275466	0.0204891	0.0211499
3	227.204	1.73238	FFA 14:0	[M-H]-	0.0855157	0.0694906	0.0864053	0.110954	0.090843	0.0682556	0.0691025	0.0659115	0.0693706	0.0644415	0.0554584	0.074038	0.0772666	0.0777857	0.0741565	0.0690653	0.0606648	0.0748151	0.0601112	0.0594964	0.131112	0.0738265	0.0781136	0.136898	0.0928479	0.124307	0.0948908	0.110824	0.138002	0.142875	0.0536105	0.0634017	0.0646005	0.0721273	0.0679359	0.0675681	0.0667589	0.064221	0.0944361	0.0734781	0.0791462	0.0892648	0.0712477	0.057034	0.0582335
4	225.189	1.33208	FFA 14:1	[M-H]-	0.0596309	0.0475004	0.0606256	0.0872494	0.0632877	0.0417892	0.0366262	0.0360665	0.0234383	0.0366437	0.0200962	0.0244221	0.0298985	0.0490959	0.0576694	0.0228381	0.0262205	0.0390397	0.0249162	0.0223642	0.151639	0.045397	0.0636397	0.181017	0.086593	0.139081	0.0776289	0.100253	0.138807	0.149859	0.0167022	0.0263413	0.0194214	0.0176985	0.0262389	0.0330072	0.0282927	0.0382222	0.0315355	0.0373268	0.035644	0.0337637	0.0217692	0.0113156	0.0150049
5	223.173	1.06138	FFA 14:2	[M-H]-	0.0544795	0.0370888	0.049039	0.0780305	0.0406677	0.0392096	0.0444138	0.0376301	0.0230773	0.0422423	0.0155899	0.0180214	0.0244839	0.047934	0.0576008	0.022615	0.0239278	0.0390532	0.0227178	0.0199144	0.0994162	0.0275561	0.0359329	0.120136	0.0495733	0.123278	0.0562735	0.0925561	0.134301	0.119523	0.0172094	0.0287715	0.0151325	0.0148004	0.0212836	0.0273638	0.0221163	0.0310348	0.0264365	0.0258974	0.0326612	0.0265106	0.0208215	0.00721572	0.0123752
6	255.236	2.68263	FFA 16:0	[M-H]-	0.801702	0.630261	0.971236	1.2587	0.906712	0.622654	0.767271	0.669278	0.977774	0.687782	0.612038	0.747275	0.733083	0.900004	0.733331	0.999343	0.713201	0.925853	0.748094	0.747894	1.28033	0.882986	0.811957	1.11467	0.790635	1.27152	1.35292	1.24285	1.46651	1.60892	0.639342	0.727454	0.680297	0.977849	0.86052	0.732549	0.783174	0.670679	1.12336	0.685857	0.978999	1.12593	0.97744	0.661858	0.712756
7	253.22	1.90395	FFA 16:1	[M-H]-	0.0717012	0.0528879	0.0777824	0.0918446	0.0899534	0.0517293	0.0566504	0.0509916	0.0496349	0.0476822	0.0320355	0.0522382	0.0548496	0.0536817	0.0542028	0.120728	0.0381618	0.0573095	0.0461141	0.0341106	0.155731	0.0608977	0.0618529	0.160899	0.0777916	0.148964	0.10203	0.107876	0.162365	0.170862	0.0355694	0.040476	0.0374717	0.0485522	0.0491489	0.0486025	0.061411	0.0488949	0.101798	0.0507604	0.0593605	0.0828743	0.0442351	0.0311194	0.043798
8	251.205	1.47313	FFA 16:2	[M-H]-	0.0167198	0.00921593	0.0119153	0.0172773	0.0104835	0.00890133	0.00883347	0.00949877	0.00692069	0.0101498	0.00565203	0.00862048	0.00885943	0.0113012	0.0121858	0.00710597	0.00579954	0.00854766	0.00626059	0.00497968	0.0292659	0.00958091	0.010381	0.0336849	0.0137977	0.0328929	0.017885	0.0247092	0.0345598	0.0360027	0.00626399	0.00795495	0.00645004	0.00499162	0.00631611	0.00796042	0.00666618	0.00754801	0.00825985	0.00651885	0.0128602	0.0129185	0.00724902	0.0052809	0.00684532
9	249.189	1.19482	FFA 16:3	[M-H]-	0.00894	0.00621484	0.0073798	0.0112669	0.00595975	0.00584979	0.00734994	0.00613332	0.00372333	0.00770574	0.00223248	0.00327832	0.00260732	0.00573924	0.0071652	0.0034015	0.00328793	0.00466806	0.0028325	0.00284553	0.0141425	0.00381008	0.00472977	0.016843	0.00579832	0.0184462	0.00772857	0.0130715	0.0209311	0.0168494	0.00254912	0.00412552	0.00220748	0.00184889	0.00279585	0.00353861	0.00274518	0.00411737	0.00374827	0.00285724	0.00785649	0.00560044	0.00459665	0.00108672	0.00259758
10	283.268	3.65967	FFA 18:0	[M-H]-	1.9881	1.55379	1.98507	2.48075	1.95764	1.63226	1.83414	1.58164	1.99701	1.65174	1.61596	1.81306	1.87857	2.00004	1.74949	1.73567	1.60134	1.82589	1.68768	1.63745	2.80097	2.06688	1.78631	2.43803	1.99337	2.83513	2.83093	2.42839	3.0786	3.41884	1.43713	1.6302	1.52944	1.91291	1.99287	1.74747	1.74035	1.66449	1.98872	1.67407	2.0111	1.98079	1.85012	1.46413	1.3673
11	281.252	2.88853	FFA 18:1	[M-H]-	0.714929	0.48911	0.721778	0.806816	0.600374	0.549088	0.601115	0.581168	0.612771	0.555735	0.420927	0.589917	0.702041	0.629	0.525925	1.13237	0.403251	0.56815	0.577601	0.429118	1.41731	0.627416	0.56566	1.32409	0.744211	1.36094	1.13348	1.0358	1.29556	1.64837	0.46187	0.470214	0.427612	0.554451	0.550794	0.56521	0.644457	0.530865	1.04328	0.545871	0.628162	0.833001	0.548297	0.445975	0.551731
12	279.236	2.17177	FFA 18:2	[M-H]-	0.243758	0.137656	0.263923	0.309864	0.178503	0.167675	0.274227	0.177395	0.250994	0.200678	0.103951	0.224511	0.200504	0.240808	0.184301	0.744081	0.135542	0.220165	0.212253	0.135336	0.37839	0.15378	0.129855	0.383765	0.191409	0.528688	0.335261	0.433695	0.65513	0.586777	0.184902	0.200853	0.131898	0.220581	0.203579	0.198459	0.244545	0.168989	0.461392	0.156215	0.285934	0.41595	0.243484	0.103524	0.191431
13	311.299	5.05703	FFA 20:0	[M-H]-	0.0287139	0.0291737	0.0296654	0.0423825	0.0282035	0.0234575	0.0219617	0.0225199	0.0344935	0.0265367	0.0245819	0.0217899	0.0301767	0.0354568	0.0268535	0.0154294	0.0222215	0.0280575	0.0407789	0.0225452	0.0747321	0.0419169	0.0346489	0.0486807	0.0365687	0.0624299	0.064847	0.0477407	0.0423902	0.0805582	0.0181042	0.0316531	0.0202373	0.0210885	0.0279998	0.0231494	0.028031	0.028007	0.0254073	0.0279558	0.0325031	0.0241011	0.0225898	0.0193247	0.0170944
14	309.284	3.8198	FFA 20:1	[M-H]-	0.0677089	0.0684338	0.0643998	0.0746249	0.056419	0.0511804	0.0486517	0.0575854	0.080083	0.0648323	0.046285	0.052589	0.0714606	0.0615575	0.0445613	0.0488155	0.0388829	0.0443175	0.0588225	0.0423777	0.146314	0.0698564	0.0718896	0.122416	0.0858121	0.129031	0.125871	0.0897775	0.0906585	0.177087	0.0367493	0.0581963	0.0464515	0.0399984	0.0468249	0.0495062	0.0565476	0.0505853	0.0742153	0.0550306	0.0555029	0.0636564	0.0469205	0.0440909	0.047502
15	307.268	3.08397	FFA 20:2	[M-H]-	0.0532743	0.0334864	0.0531135	0.0641487	0.0425357	0.0404033	0.0479791	0.0438086	0.0545394	0.0471724	0.0292464	0.0436322	0.0535812	0.0466563	0.036656	0.0375156	0.0290015	0.0331021	0.0389013	0.0338428	0.0930818	0.0407628	0.0347108	0.0870886	0.0462074	0.100772	0.0846906	0.0724063	0.090009	0.132012	0.0316929	0.0359928	0.0297338	0.0354746	0.0382181	0.0416572	0.0453001	0.0371443	0.0611862	0.0360377	0.0485603	0.0636941	0.0471101	0.0305232	0.0408678
16	305.252	2.5187	FFA 20:3	[M-H]-	0.0344809	0.020768	0.0340119	0.0436879	0.0244566	0.0264815	0.0307105	0.0287908	0.0268772	0.029241	0.0152381	0.0265579	0.0290019	0.0273322	0.0247589	0.0196166	0.0157343	0.0202757	0.0205833	0.0177571	0.0679715	0.0241156	0.0196293	0.0658792	0.0274448	0.082964	0.057129	0.0515463	0.0772788	0.100528	0.0188528	0.019174	0.0154616	0.0200879	0.0218617	0.0255494	0.0251469	0.0243332	0.0368059	0.0201438	0.0322172	0.0380897	0.0256095	0.0133078	0.0213622
17	303.237	2.02593	FFA 20:4	[M-H]-	0.46199	0.257656	0.411668	0.497355	0.30042	0.342509	0.448058	0.361694	0.382412	0.36642	0.242811	0.341235	0.413195	0.397853	0.337284	0.28466	0.218984	0.284466	0.319012	0.258942	0.776428	0.294255	0.251052	0.747365	0.353857	0.94933	0.654333	0.649791	0.872809	1.12017	0.261825	0.27408	0.250506	0.285291	0.298058	0.364409	0.35492	0.322982	0.477532	0.292549	0.434451	0.497453	0.354478	0.212607	0.269925
18	301.221	1.57607	FFA 20:5	[M-H]-	0.0154798	0.0105213	0.0146211	0.0144751	0.0103784	0.0142368	0.0171046	0.0153162	0.0154966	0.0133345	0.0111698	0.016012	0.0166485	0.0126156	0.0119615	0.0146936	0.0108955	0.0149624	0.0144928	0.0123131	0.0173149	0.0109592	0.00966936	0.0203583	0.0141555	0.0217534	0.0177929	0.0201159	0.0230056	0.02392	0.0164922	0.0122226	0.0123113	0.0141944	0.012525	0.0140852	0.012696	0.0112719	0.0185649	0.0119932	0.0199383	0.0302265	0.0206489	0.0195508	0.0203751
19	339.331	7.1521	FFA 22:0	[M-H]-	0.0203227	0.0285151	0.0226451	0.040612	0.0235673	0.0203597	0.0177799	0.0196446	0.0317619	0.0253117	0.021029	0.0169233	0.0267026	0.0326862	0.0259353	0.0104806	0.0172452	0.031505	0.0633094	0.0182214	0.0883013	0.0423721	0.0312078	0.0513628	0.0323253	0.0550735	0.0617997	0.0526872	0.0307731	0.0818571	0.0134559	0.0304245	0.0153171	0.0128848	0.0232993	0.0188954	0.0247642	0.0268417	0.0218378	0.0307443	0.0289188	0.0173185	0.0157147	0.0144199	0.0124215
20	337.315	5.20193	FFA 22:1	[M-H]-	0.018806	0.0245549	0.0202196	0.0274089	0.0175498	0.0165733	0.0134503	0.0161429	0.0281754	0.0234764	0.013722	0.0137575	0.020401	0.0188928	0.0127094	0.0083106	0.0122569	0.0128252	0.0189114	0.0124943	0.0605047	0.0246885	0.0242433	0.0421722	0.028387	0.0436793	0.0449032	0.0275772	0.0269406	0.0654378	0.00976744	0.0206446	0.0120939	0.00946331	0.0122135	0.0142134	0.0170662	0.0162398	0.0183043	0.0177176	0.0194751	0.0161252	0.0120506	0.0137379	0.0122974
21	335.3	4.09145	FFA 22:2	[M-H]-	0.0122116	0.00855998	0.0106196	0.0143484	0.00976832	0.00947525	0.0088332	0.00837211	0.0087417	0.00946251	0.00675942	0.00648245	0.0110062	0.0100188	0.0071765	0.00365958	0.00616158	0.00506742	0.00678863	0.00681805	0.0230293	0.0095443	0.00913681	0.0170852	0.0111053	0.0238724	0.0215355	0.0152345	0.0146312	0.0340194	0.00426743	0.00668516	0.005788	0.00401333	0.00605247	0.00746612	0.00883845	0.00760152	0.00880617	0.00796406	0.010871	0.0102406	0.0081541	0.00578295	0.00708748
22	333.283	3.4881	FFA 22:3	[M-H]-	0.0268661	0.0275899	0.0262806	0.0248	0.0271397	0.0248476	0.0187246	0.0257273	0.020809	0.025213	0.0175321	0.018593	0.0235546	0.0219858	0.0170622	0.00935169	0.0152768	0.0159888	0.0173553	0.0164787	0.0611385	0.025239	0.026113	0.0546932	0.0355562	0.0542068	0.0475077	0.0298943	0.0383538	0.0681916	0.0125516	0.01255	0.0156518	0.01244	0.0135678	0.0157443	0.0194772	0.0184237	0.0210109	0.0202539	0.0218059	0.0237501	0.0145415	0.0173916	0.0178146
23	331.269	2.86947	FFA 22:4	[M-H]-	0.168901	0.10807	0.158087	0.178696	0.115102	0.136032	0.163299	0.143067	0.16117	0.158722	0.0769184	0.113707	0.121595	0.123163	0.102984	0.0909438	0.0868998	0.092634	0.107921	0.093788	0.231565	0.102536	0.0784134	0.216102	0.111168	0.29392	0.197703	0.191804	0.266851	0.352822	0.0922417	0.0983449	0.0758825	0.0954296	0.0939513	0.108601	0.104667	0.104748	0.134304	0.0883214	0.164173	0.178081	0.120983	0.064796	0.0968174
24	329.252	2.31282	FFA 22:5	[M-H]-	0.0516103	0.0272059	0.0442257	0.046818	0.041697	0.0385285	0.0407474	0.0401746	0.0339785	0.0410746	0.0248214	0.0295688	0.0352133	0.0396509	0.0346272	0.0214467	0.0252076	0.0273253	0.0300092	0.0262839	0.0733322	0.0295247	0.0265767	0.0793168	0.0386816	0.0882268	0.0616318	0.0544162	0.0771962	0.110074	0.0250482	0.024167	0.0280391	0.0211864	0.0234186	0.0295517	0.0342319	0.0314001	0.0410674	0.0303384	0.0389768	0.0396485	0.0323755	0.0231805	0.0267253
25	327.237	1.78957	FFA 22:6	[M-H]-	0.173075	0.0790162	0.12414	0.156695	0.100831	0.107016	0.1183	0.0996858	0.0977935	0.112182	0.0729972	0.10196	0.118258	0.142952	0.139168	0.101682	0.0786612	0.100177	0.0955097	0.0826896	0.228038	0.0867559	0.0773724	0.246603	0.107451	0.335555	0.198932	0.220344	0.330951	0.38669	0.0793832	0.0915406	0.0826959	0.0889191	0.107116	0.119895	0.109993	0.110884	0.142323	0.103846	0.129783	0.125459	0.0926615	0.0569662	0.0725633
26	367.363	10.1402	FFA 24:0	[M-H]-	0.0759889	0.108263	0.094251	0.185554	0.110477	0.0822515	0.0728685	0.0820343	0.129932	0.0945672	0.0945739	0.0627134	0.109417	0.130628	0.115016	0.0363767	0.0772245	0.131444	0.230277	0.080468	0.296917	0.151131	0.152645	0.190245	0.128009	0.190786	0.209644	0.193532	0.111412	0.269667	0.0498489	0.111937	0.0683642	0.0455339	0.071186	0.0718491	0.10483	0.10905	0.081678	0.112054	0.111808	0.0646246	0.066381	0.06597	0.0546428
27	365.347	7.24745	FFA 24:1	[M-H]-	0.0601486	0.0670419	0.0777544	0.116759	0.0779566	0.059738	0.0543455	0.0602041	0.0557072	0.0635342	0.0556004	0.0465942	0.0746006	0.0831123	0.0606752	0.0231657	0.0530939	0.0444794	0.0596044	0.0549416	0.196179	0.0801146	0.0839677	0.133316	0.0824071	0.142351	0.129719	0.091511	0.0828314	0.198449	0.0337527	0.0527939	0.0468431	0.0285123	0.0420438	0.0541608	0.0664064	0.0663826	0.0540609	0.0678441	0.0754372	0.0536721	0.061396	0.0469003	0.0519599
28	361.316	4.41173	FFA 24:3	[M-H]-	0.00129992	0.00017703	0.000966163	0.00157079	0.000359529	0.000450039	0.000397444	0.000750276	0.000487434	0.00130121	0.000312601	0.000221746	0.000644378	0.000899406	0.000281351	0.000135244	0.000358417	0.000188149	0.000272998	0.000572102	0.00118189	0.000289293	0.000311715	0.000890076	0.000416517	0.00216624	0.00171403	0.00180552	0.00185748	0.00447331	0.000178078	0.000184398	0.000169567	6.91723e-05	0.000183748	0.00043898	0.000450793	0.000306219	0.000214124	6.94712e-05	0.000741072	0.000568739	0.000846917	0.000260993	0.000681164
29	359.3	3.68255	FFA 24:4	[M-H]-	0.0120379	0.00626158	0.0120113	0.0158542	0.00776838	0.00838443	0.011944	0.00848019	0.011121	0.011185	0.00384634	0.00709139	0.00791345	0.00913854	0.00682112	0.003974	0.00538824	0.00468689	0.00567939	0.00590244	0.0127276	0.00510897	0.0035749	0.0106078	0.00527973	0.018831	0.0120822	0.0152266	0.0192377	0.0238518	0.00549737	0.00777481	0.00534167	0.00496246	0.00498817	0.00665907	0.00666913	0.00629368	0.00891106	0.00530154	0.0152364	0.0124604	0.0113635	0.00375531	0.0067403
30	357.284	3.17547	FFA 24:5	[M-H]-	0.00874115	0.00590162	0.00768975	0.00842929	0.00668791	0.00520012	0.00565503	0.00661895	0.00627799	0.00737039	0.00343909	0.00565685	0.00498489	0.00451562	0.00422145	0.00239099	0.00401226	0.00392838	0.00380135	0.00407655	0.00925525	0.00437892	0.00369173	0.00985493	0.00475888	0.0108849	0.00734443	0.00770128	0.00910278	0.0115254	0.00352646	0.00396416	0.0043803	0.00284985	0.00254884	0.00353398	0.00451678	0.00401718	0.00440035	0.00313966	0.00669608	0.00594821	0.00516636	0.00295225	0.00582213
31	355.268	2.6407	FFA 24:6	[M-H]-	0.00472262	0.00248848	0.0034664	0.00499588	0.0035899	0.00298599	0.00266429	0.00283967	0.00268677	0.00347986	0.00218162	0.00335286	0.00253583	0.0030639	0.00334827	0.00208596	0.00220545	0.00238582	0.00220088	0.00232426	0.00548662	0.00250186	0.00235153	0.00547909	0.0029861	0.00622168	0.00501886	0.00535379	0.00779618	0.00833123	0.00215432	0.00230517	0.002112	0.00211555	0.00216412	0.00237335	0.00289851	0.00243183	0.00423711	0.00259058	0.00370399	0.00368977	0.00352653	0.00192128	0.00308593
32	395.395	13.1015	FFA 26:0	[M-H]-	0.0663541	0.0707359	0.0630974	0.0854391	0.0686213	0.0702483	0.0723243	0.0659527	0.090916	0.0745618	0.058905	0.063658	0.0716202	0.0600555	0.0672187	0.0473479	0.0615836	0.0809969	0.0916499	0.0573504	0.108346	0.0869849	0.0779635	0.10205	0.0827865	0.0891007	0.0886714	0.0912981	0.0961994	0.0980957	0.0468695	0.060789	0.0533421	0.0530809	0.0506965	0.055576	0.0615344	0.067573	0.0621647	0.0657205	0.0650589	0.0592547	0.047315	0.0454784	0.0435248
33	387.332	4.85018	FFA 26:4	[M-H]-	0.00159373	0.000677827	0.00163822	0.00247693	0.000613634	0.00116229	0.0018352	0.00097259	0.00117478	0.00161123	0.000316752	0.000371214	0.000872827	0.00111878	0.00140747	0.000392582	0.000696187	0.000508439	0.000543838	0.000783992	0.00163175	0.000622133	0.000235777	0.00115411	0.000280953	0.00288416	0.00206647	0.00203311	0.00286687	0.00414491	0.00052113	0.00107247	0.000672253	0.000493985	0.000396028	0.000508502	0.00124659	0.00117608	0.00115465	0.000587035	0.00249546	0.00139882	0.00207532	0.000103534	0.00119543
34	385.317	4.06477	FFA 26:5	[M-H]-	0.00162122	0.000964095	0.00176939	0.00154773	0.0011628	0.00103618	0.00117662	0.00217688	0.00149012	0.00165564	0.000585044	0.000989587	0.000823092	0.00125712	0.000867318	0.000215123	0.0010217	0.000759798	0.000906474	0.0011058	0.00163303	0.000810077	0.000671105	0.000828153	0.000714443	0.00208245	0.00194315	0.00169196	0.0024123	0.00270616	0.000826475	0.000669175	0.00104368	0.000801582	0.000250489	0.000746268	0.00112875	0.000781204	0.0016267	0.000887566	0.00153381	0.00136948	0.00201138	0.000727299	0.00188362
35	423.427	13.8793	FFA 28:0	[M-H]-	0.00378443	0.00817926	0.0051424	0.00953325	0.00644836	0.00659511	0.00447809	0.00627351	0.00654488	0.00552425	0.00617707	0.00423741	0.00755385	0.00528989	0.00749669	0.00215651	0.00596029	0.00627666	0.00783583	0.00519922	0.0121047	0.0167794	0.0114994	0.00913623	0.00997671	0.00667788	0.00915813	0.00685122	0.00392814	0.00759221	0.00310752	0.00498276	0.00423951	0.0037267	0.00459892	0.00430013	0.00579794	0.00720425	0.00459912	0.0069524	0.00500513	0.00400877	0.00303486	0.00419093	0.0037138
36	451.46	14.4979	FFA 30:0	[M-H]-	0.000938875	0.00158461	0.000725431	0.00238356	0.00205252	0.00120699	0.000526486	0.00131708	0.00204881	0.00184346	0.000928132	0.000602777	0.00154789	0.000860263	0.00158135	0.000249725	0.000840015	0.00161714	0.00155303	0.000783339	0.00196225	0.00428234	0.00233189	0.00232335	0.00281952	0.00112309	0.00177752	0.00159311	0.00143625	0.00146351	0.00077527	0.00106392	0.000442678	0.000803201	0.000813912	0.000546039	0.00110528	0.000867499	0.000622713	0.00211348	0.00123656	0.000953335	0.000376604	0.000359806	0.000604475
37	477.475	14.4521	FFA 32:1	[M-H]-	0.00584209	0.0184371	0.00914406	0.0173699	0.0144635	0.011553	0.00604918	0.00826821	0.00940714	0.0107199	0.00994356	0.00692751	0.0102406	0.00832489	0.0114115	0.00279332	0.00693686	0.00988869	0.0118834	0.00682289	0.0245205	0.0239509	0.0231488	0.0200796	0.0196587	0.00933074	0.0150625	0.00986775	0.00778277	0.0132755	0.00422998	0.00945846	0.00599493	0.00457001	0.00710502	0.00771252	0.00892696	0.0127452	0.00515166	0.0127942	0.00908469	0.00652177	0.0033378	0.00524349	0.00498866
38	505.506	14.9669	FFA 34:1	[M-H]-	0.00402031	0.0113692	0.00518219	0.00949442	0.00965945	0.00712024	0.00391912	0.00371882	0.00504196	0.00632624	0.0046088	0.00267519	0.0050125	0.00447018	0.00812103	0.00152032	0.00379472	0.00543915	0.00623536	0.00375292	0.0119111	0.0151925	0.0132586	0.0110744	0.0105566	0.00556663	0.00798089	0.00591253	0.00505952	0.00803021	0.00177996	0.00583772	0.00287561	0.00327387	0.00461229	0.00421284	0.00548516	0.00627209	0.00380145	0.0084657	0.00506337	0.0032868	0.00119058	0.00163208	0.00174488
39	570.516	12.8566	Cer d32:0(d18:0/14:0)	[M+CH3COO-]-	0.0202503	0.0170455	0.017255	0.0219746	0.024244	0.0201929	0.0141623	0.0224568	0.0212096	0.0210242	0.022514	0.0144236	0.0201421	0.0236048	0.0230339	0.00740611	0.0177708	0.0149875	0.0217954	0.0150317	0.0526686	0.0351969	0.0318511	0.0270737	0.0288487	0.0200965	0.0305949	0.0177425	0.0087446	0.0264779	0.0161751	0.0208592	0.018954	0.0107216	0.012688	0.016211	0.0209763	0.0230318	0.0154816	0.0320943	0.0166678	0.0182953	0.00904483	0.0120781	0.0121641
40	598.55	13.5018	Cer d34:0(d18:0/16:0)	[M+CH3COO-]-	0.226226	0.183724	0.201034	0.278669	0.341969	0.266488	0.166268	0.270577	0.2626	0.277949	0.264265	0.197452	0.224547	0.213829	0.320545	0.114662	0.202249	0.206955	0.268014	0.233126	0.529372	0.435064	0.376669	0.340266	0.338613	0.255415	0.383653	0.291781	0.177022	0.32884	0.196122	0.281508	0.201052	0.173377	0.198669	0.225691	0.229793	0.291121	0.153642	0.297032	0.262043	0.252426	0.121755	0.180456	0.171036
41	596.534	13.2922	Cer d34:1(d18:1/16:0)	[M+CH3COO-]-	1.7305	1.72995	1.68847	2.35432	2.65558	1.82965	1.47368	1.80114	1.91109	1.83026	1.87758	1.58404	1.59202	1.77162	2.18471	1.50952	1.65997	1.72035	2.03723	1.8667	2.78093	2.05932	2.2313	2.27763	2.03397	2.53166	2.92744	2.47232	1.97726	3.12829	1.25243	1.72412	1.35427	1.64592	1.83767	1.90745	1.89714	2.16299	1.45739	2.09045	1.97862	1.72823	1.11931	1.6888	1.27288
42	624.567	13.864	Cer d36:1(d18:1/18:0)	[M+CH3COO-]-	0.224033	0.257836	0.246833	0.343445	0.519919	0.238962	0.158773	0.259273	0.273558	0.281642	0.296202	0.191247	0.228458	0.292223	0.409307	0.176499	0.241186	0.240182	0.284584	0.29268	0.444817	0.307432	0.354567	0.304897	0.286036	0.33495	0.432738	0.318924	0.248368	0.451717	0.175888	0.284725	0.234255	0.220594	0.251179	0.249795	0.306692	0.38847	0.207145	0.361731	0.249559	0.186776	0.151227	0.210971	0.168433
43	622.55	13.4065	Cer d36:2(d18:2/18:0)	[M+CH3COO-]-	0.239612	0.1934	0.217901	0.250008	0.229357	0.191125	0.219112	0.201519	0.215694	0.201929	0.251497	0.17305	0.236642	0.32498	0.255482	0.296731	0.247416	0.239755	0.281867	0.236291	0.296802	0.245947	0.211583	0.249216	0.238858	0.315926	0.346208	0.265023	0.25813	0.420388	0.180051	0.205103	0.183966	0.2676	0.327388	0.262632	0.289391	0.286943	0.303513	0.293579	0.184679	0.176345	0.167559	0.190674	0.130847
44	710.677	15.2843	Cer d42:0(d18:0/24:0)	[M+CH3COO-]-	0.124339	0.0648316	0.062602	0.0807882	0.249421	0.10015	0.0523978	0.0845999	0.087659	0.211591	0.0981799	0.100033	0.117119	0.0912896	0.242666	0.0190049	0.0629052	0.085846	0.096387	0.0954124	0.194255	0.136313	0.164575	0.167978	0.175887	0.0875303	0.132799	0.126218	0.148343	0.163491	0.0559005	0.118011	0.0795433	0.0523404	0.0736048	0.100596	0.103419	0.145753	0.0586255	0.253755	0.0809416	0.0763323	0.0512944	0.0595969	0.0523045
45	706.644	14.5627	Cer d42:2(d18:0/24:2)	[M+CH3COO-]-	0.0243749	0.014	0.0169168	0.0241808	0.031903	0.0185134	0.0131318	0.0157635	0.0230623	0.0225705	0.0179599	0.0144777	0.0110476	0.0139188	0.0231562	0.00980393	0.0164458	0.0149462	0.017819	0.0143179	0.0422558	0.0205452	0.0201627	0.0261759	0.014246	0.0171104	0.016761	0.0153916	0.0189521	0.0188693	0.0168231	0.0274698	0.0156216	0.012533	0.0142088	0.0134005	0.0168715	0.0216704	0.00904222	0.0171612	0.0192477	0.0131572	0.00842969	0.0102188	0.0118262
46	706.646	14.7571	Cer d42:2(d18:1/24:1)	[M+CH3COO-]-	0.750461	0.956589	0.90465	1.13763	1.40972	0.918373	0.771284	0.958794	1.00446	1.05973	0.815214	0.748563	0.646509	0.840725	1.05213	0.689313	0.786274	0.803793	0.810877	0.807323	1.27091	0.815069	1.07822	0.980449	0.86759	1.0791	1.11258	0.956929	1.03995	1.11647	0.64029	0.907273	0.697742	0.704597	0.724263	0.751176	0.855684	1.09496	0.611563	0.886266	1.0134	0.786742	0.56128	0.697687	0.735074
47	706.646	14.841	Cer d42:2(d18:2/24:0)	[M+CH3COO-]-	0.798043	0.911053	0.874815	1.12479	0.979207	0.897072	0.760377	0.847988	0.815016	0.764289	1.09659	0.790181	0.954695	1.24714	1.30316	0.837797	1.07927	0.97266	1.07512	1.0514	1.17575	1.06159	1.01675	0.965842	0.867595	1.30135	1.41237	1.11177	0.966139	1.38626	0.842184	0.889478	0.872482	0.987311	0.807548	0.961598	1.03433	1.28736	0.869932	1.12052	1.05156	0.738825	0.867087	1.23402	0.828603
48	704.63	14.4102	Cer d42:3(d18:2/24:1)	[M+CH3COO-]-	0.664457	0.673985	0.80298	0.922385	0.930947	0.707494	0.667022	0.687675	0.858506	0.766242	0.709264	0.575844	0.67069	0.969181	0.829048	0.792145	0.839712	0.768212	0.854845	0.845706	0.933915	0.712946	0.738277	0.756921	0.655664	0.916434	1.04536	0.784758	0.728183	1.1211	0.64737	0.708947	0.609089	0.805553	0.877912	0.777143	0.840757	0.825961	0.681946	0.767487	0.77643	0.63305	0.713123	0.869333	0.709376
49	735.576	8.93738	SM d32:0	[M+CH3COO-]-	0.00306074	0.00659574	0.00572386	0.00720005	0.00851576	0.0060043	0.00356076	0.00733036	0.00571743	0.00835541	0.00747638	0.00281192	0.00603623	0.00876474	0.00803238	0.000266999	0.00837877	0.00481223	0.00681737	0.00812506	0.0126747	0.00976126	0.0109292	0.00541313	0.00661121	0.00284327	0.00546351	0.00310523	0	0.00586868	0.00442386	0.0060648	0.00785859	0.00340035	0.00483969	0.0060032	0.00779728	0.00765182	0.00367909	0.0109975	0.00443576	0.00263546	0.00319283	0.00495735	0.00583633
50	733.558	7.92993	SM d32:1	[M+CH3COO-]-	0.0948536	0.12054	0.110411	0.112965	0.13449	0.0985897	0.0750939	0.10446	0.082154	0.09683	0.135909	0.0720049	0.105062	0.151465	0.135937	0.063851	0.108185	0.0846195	0.100316	0.117163	0.114099	0.0902349	0.131983	0.0819678	0.0913689	0.0910622	0.119177	0.0817305	0.0360517	0.12064	0.0796658	0.0861457	0.104778	0.0774007	0.105987	0.115631	0.10935	0.120793	0.0929703	0.11789	0.0915927	0.0716958	0.0893932	0.112385	0.12145
51	731.544	6.12172	SM d32:2	[M+CH3COO-]-	0.0187935	0.0176491	0.0206444	0.0187609	0.0198702	0.0192845	0.0124943	0.0157727	0.0127186	0.0151557	0.0251895	0.00944479	0.0261725	0.0360332	0.0320445	0.0141216	0.0201848	0.0147031	0.0249303	0.0298959	0.0210073	0.0165332	0.0206298	0.0164464	0.018817	0.0237479	0.0297821	0.0199802	0.00595471	0.0407849	0.0108471	0.0102779	0.0146402	0.0192997	0.0393875	0.0362465	0.0245206	0.019201	0.0198222	0.0254293	0.0145387	0.00945792	0.0160547	0.0296362	0.0184183
52	761.59	10.9218	SM d34:1	[M+CH3COO-]-	1.59271	1.8397	1.73818	1.76035	1.92215	1.70181	1.49937	1.76902	1.62948	1.72456	1.90569	1.5623	1.50518	1.79988	1.84838	1.41569	1.84077	1.58349	1.75629	1.80633	1.64839	1.71779	2.00666	1.39244	1.598	1.53226	1.77337	1.66948	1.05988	1.58564	1.7066	1.70058	1.73389	1.73477	1.78548	1.8212	1.69015	1.95023	1.44761	1.64912	1.70751	1.5816	1.52019	1.7876	1.8089
53	759.574	8.457	SM d34:2	[M+CH3COO-]-	0.24843	0.216262	0.257842	0.279116	0.208802	0.244016	0.231626	0.23001	0.200867	0.210316	0.33133	0.203774	0.302796	0.369893	0.308989	0.213641	0.285324	0.228736	0.35117	0.36917	0.25942	0.264446	0.275746	0.20696	0.225671	0.295956	0.328119	0.265378	0.148174	0.39986	0.226274	0.235144	0.233622	0.297019	0.450734	0.37936	0.309298	0.273218	0.288413	0.264658	0.244327	0.207493	0.307383	0.411859	0.270856
54	871.7	14.2729	SM d42:2	[M+CH3COO-]-	0.722798	0.8391	0.779572	0.921341	0.795594	0.818727	0.702481	0.74998	0.653394	0.738522	0.860478	0.713562	0.733803	0.99966	0.991872	0.64555	0.944642	0.82347	0.874024	0.927946	0.900241	0.843459	0.840881	0.795006	0.715079	0.992296	0.878817	0.826056	0.672457	0.901635	0.714657	0.774076	0.820774	0.867228	0.681732	0.781486	0.735372	0.977324	0.645138	0.767959	0.9046	0.697914	0.686961	0.801986	0.733378
55	869.684	13.7916	SM d42:3	[M+CH3COO-]-	0.511407	0.537861	0.560764	0.568306	0.580998	0.496214	0.548831	0.471726	0.588433	0.570264	0.38796	0.533006	0.384309	0.463437	0.494897	0.520362	0.519753	0.501413	0.454847	0.519735	0.475396	0.465882	0.430845	0.460592	0.432057	0.562215	0.418346	0.49057	0.62739	0.513819	0.430393	0.478458	0.454359	0.56612	0.48425	0.496328	0.431256	0.51267	0.439102	0.403721	0.577724	0.597887	0.444328	0.39442	0.496833
56	554.352	2.04975	LysoPC 16:0	[M+CH3COO-]-	0.127943	0.120003	0.167713	0.132574	0.122842	0.124482	0.133982	0.100548	0.150758	0.108426	0.179304	0.12293	0.172236	0.154898	0.1421	0.165983	0.149288	0.102007	0.152826	0.14428	0.100977	0.134504	0.124216	0.0742206	0.12942	0.119844	0.14374	0.154339	0.101727	0.140205	0.145763	0.171934	0.149555	0.181883	0.251878	0.182809	0.217465	0.112972	0.222326	0.198539	0.137615	0.155853	0.182428	0.179605	0.198615
57	582.384	2.9991	LysoPC 18:0	[M+CH3COO-]-	0.204512	0.161834	0.238049	0.199161	0.168888	0.188033	0.20735	0.155713	0.238103	0.162667	0.238428	0.171989	0.216169	0.241614	0.207089	0.231615	0.20915	0.149492	0.216096	0.214182	0.14721	0.182919	0.170617	0.10725	0.163626	0.18006	0.207126	0.213007	0.156852	0.215963	0.216928	0.245992	0.199619	0.218558	0.299837	0.232752	0.263081	0.149989	0.248737	0.204119	0.226248	0.239244	0.299405	0.260544	0.291013
58	578.354	1.6714	LysoPC 18:2	[M+CH3COO-]-	0.00889376	0.00658527	0.0115604	0.00795446	0.00791617	0.00591596	0.00691475	0.0046718	0.00986601	0.00645929	0.00885547	0.00879223	0.00895214	0.0083578	0.0085335	0.0110152	0.00857476	0.00510969	0.00724308	0.00684509	0.00680502	0.00721738	0.0067453	0.00503854	0.0081413	0.00740367	0.00472532	0.0102638	0.0132675	0.00967834	0.00849598	0.0120963	0.00763507	0.0130141	0.0170914	0.0106379	0.0129071	0.00529918	0.0118744	0.00905331	0.0097127	0.00951288	0.0089113	0.00689179	0.00960944
59	610.417	3.97232	LysoPC 20:0	[M+CH3COO-]-	0.00129824	0.000840458	0.000897869	0.00140804	0.00119656	0.000743505	0.000978165	0.000781152	0.000905562	0.000378187	0.0014938	0.000314293	0.00164677	0.00134071	0.00107554	0.000510863	0.000806429	0.000262177	0.00113157	0.00138068	0.00134135	0.00126199	0.00151157	0.00073617	0.000688799	0.000903461	0.00103393	0.000734405	0.000333196	0.00133131	0.00134603	0.00165979	0.00159569	0.00103251	0.00188503	0.00103814	0.00184221	0.0006222	0.00131434	0.000987199	0.0016751	0.00126067	0.00240867	0.00213651	0.00228788
60	602.355	1.51125	LysoPC 20:4	[M+CH3COO-]-	0.00319608	0.00236724	0.00378371	0.00260561	0.00269346	0.00242428	0.00353507	0.00196644	0.00277681	0.00303835	0.00209675	0.00161236	0.00263262	0.00276067	0.00321877	0.00334404	0.00293689	0.00123659	0.00206784	0.00244627	0.00188297	0.00210382	0.00144138	0.00154814	0.00209307	0.00287684	0.00169235	0.00370057	0.00283942	0.00317004	0.00247839	0.00348325	0.00290725	0.00327538	0.00418965	0.00349734	0.00378829	0.0015523	0.00292718	0.00308373	0.00301214	0.00271491	0.00313555	0.00274829	0.002886
61	540.374	2.46533	LysoPC O-16:0	[M+CH3COO-]-	0.00235771	0.00198066	0.00313512	0.00491171	0.00296168	0.00190133	0.00230745	0.00150473	0.0011203	0.00103853	0.00207952	0.00143138	0.00243222	0.00347735	0.00319196	0.00160746	0.00267269	0.0017083	0.0011573	0.00267436	0.00441317	0.0022947	0.00254781	0.0021239	0.00267394	0.0038744	0.00162747	0.00291329	0.00303947	0.00537518	0.00161284	0.00238876	0.00230533	0.0023513	0.00330605	0.0030567	0.00357228	0.00296199	0.00364982	0.00395111	0.00276362	0.00215684	0.00399098	0.00298765	0.00214368
62	538.359	2.38145	LysoPC O-16:1	[M+CH3COO-]-	0.00857498	0.007892	0.0110063	0.0187584	0.0103759	0.00575117	0.00583618	0.00453649	0.00226458	0.00608734	0.00664912	0.00319013	0.0101102	0.0124684	0.0121267	0.00295212	0.00558389	0.00282398	0.00518616	0.00489544	0.019028	0.00705716	0.00730753	0.0131812	0.00899381	0.0201816	0.00944876	0.0125405	0.0109273	0.0276812	0.00226211	0.00466931	0.00409369	0.00331137	0.00508495	0.00746374	0.00870457	0.00781692	0.00661782	0.00832608	0.0105838	0.00452664	0.00764503	0.00367167	0.00346883
63	568.406	3.38135	LysoPC O-18:0	[M+CH3COO-]-	0.00221194	0.00102332	0.00157018	0.00397841	0.00155332	0.00127617	0.002019	0.00106791	0.000736357	0.00146846	0.00258673	0.00084447	0.00271709	0.00302815	0.00406463	0.000549441	0.00121834	0.000612428	0.00144091	0.00195924	0.00351705	0.00181475	0.00207729	0.00228623	0.00203808	0.00285147	0.00172713	0.00247208	0.00215096	0.00427855	0.00138634	0.00121242	0.00210796	0.00168364	0.00234549	0.00346045	0.00191244	0.00247995	0.00232307	0.00326895	0.00194629	0.000998959	0.00347993	0.00142036	0.00178047
64	566.39	3.30128	LysoPC O-18:1	[M+CH3COO-]-	0.00777022	0.00806797	0.0103297	0.0190608	0.00892613	0.0076338	0.00649879	0.00530503	0.0027683	0.00623217	0.00681999	0.00249177	0.0099776	0.0141677	0.0103774	0.00266177	0.00551325	0.00243205	0.00509769	0.0051146	0.0187749	0.00753486	0.00747292	0.0125897	0.00664538	0.0211672	0.0114628	0.0131498	0.0109267	0.0319619	0.00241196	0.00644064	0.00382741	0.00266959	0.00503965	0.00557902	0.00829998	0.00922505	0.00666172	0.00795803	0.0141884	0.00552811	0.00856514	0.00429327	0.00286309
65	564.374	2.56827	LysoPC O-18:2	[M+CH3COO-]-	0.000933829	0.00144734	0.00171001	0.00349296	0.00161272	0.000921337	0.000829844	0.00078673	8.92813e-05	0.00045221	0.000724711	0	0.00108057	0.00199067	0.00165036	0.000141718	0.000348901	0.00022518	0.000295193	0.000310191	0.00526811	0.00152983	0.00145458	0.0028544	0.00170061	0.005208	0.00226489	0.00268851	0.00323377	0.00724111	2.66952e-05	0.000310332	0.000138081	0.000152145	0.00049559	0.000397304	0.00133866	0.00114911	0.000950947	0.000804467	0.0020331	0.000481478	0.000585071	0.000217392	0.000216133
66	452.284	2.15268	LysoPE 16:0	[M-H]-	0.00637302	0.00852333	0.0093861	0.00750297	0.00687829	0.00825985	0.00706074	0.00882441	0.00895675	0.00751048	0.0118793	0.00810355	0.0109075	0.00931034	0.00967081	0.00981867	0.00927448	0.00723215	0.00983076	0.0102534	0.00804628	0.00962601	0.00981564	0.00561752	0.00916976	0.00755085	0.0100185	0.00887974	0.00544422	0.00868637	0.00944771	0.0104682	0.0120214	0.0102932	0.0129731	0.0113432	0.0133268	0.00842711	0.0137064	0.0119436	0.00914951	0.0102608	0.0130726	0.0118429	0.0144267
67	480.315	3.09538	LysoPE 18:0	[M-H]-	0.0283677	0.0335108	0.0356194	0.037221	0.0311365	0.0309654	0.0290289	0.033308	0.0364767	0.0310299	0.0494304	0.0330138	0.0431853	0.0436935	0.0419773	0.0336806	0.0388566	0.0295159	0.0420591	0.0429522	0.0359506	0.0440233	0.0423193	0.0273625	0.0374092	0.032558	0.0446267	0.0325797	0.024577	0.0378887	0.0394104	0.0382748	0.0448983	0.0397323	0.0488269	0.0428904	0.0454951	0.0385807	0.0455693	0.0431121	0.0401135	0.0403345	0.0571912	0.0539268	0.0510346
68	478.3	2.3395	LysoPE 18:1	[M-H]-	0.00540962	0.00630981	0.00564852	0.00544091	0.00610247	0.00578319	0.00409326	0.0065565	0.00508596	0.00702185	0.00929821	0.00570156	0.00993032	0.00656351	0.00615772	0.0059392	0.00645595	0.00483564	0.00801898	0.00779439	0.00798181	0.0075803	0.00953295	0.00556189	0.00978345	0.00486984	0.00614213	0.00601317	0.00232045	0.00646521	0.00515158	0.00525342	0.00877426	0.00615473	0.00815922	0.00832809	0.00852862	0.00546404	0.00910327	0.0102523	0.00442852	0.00430923	0.00612074	0.00865067	0.00793477
69	500.286	1.58752	LysoPE 20:4	[M-H]-	0.00195707	0.0013202	0.00169887	0.00103799	0.00143599	0.000853833	0.00131691	0.00111077	0.00184271	0.00143865	0.00211896	0.00208145	0.00225383	0.00180645	0.00216852	0.00159469	0.00162027	0.00133533	0.00167889	0.00216495	0.00201111	0.00199378	0.00215609	0.00151731	0.0026277	0.00153677	0.00130482	0.00213806	0.000622025	0.00184068	0.00212145	0.00315416	0.00319275	0.00192352	0.00225422	0.00213534	0.00198077	0.00100398	0.00256396	0.00239264	0.00164328	0.0019124	0.0032278	0.00251485	0.00314675
70	436.288	2.54157	LysoPE O-16:1	[M-H]-	0.0141571	0.014799	0.0176069	0.0254445	0.0169533	0.0133932	0.0128155	0.0135747	0.00876768	0.0126828	0.0185352	0.0112854	0.0231249	0.0249689	0.0219268	0.0118486	0.0169463	0.0111689	0.0157204	0.0174612	0.0300257	0.0178983	0.0202297	0.0208322	0.0188744	0.0218644	0.0160498	0.0160754	0.0133024	0.0305294	0.0113915	0.0149746	0.0160924	0.0135906	0.0168545	0.019681	0.0206217	0.0192197	0.0181474	0.0213737	0.0158007	0.0115934	0.0212265	0.0191161	0.0150918
71	464.323	3.45378	LysoPE O-18:1	[M-H]-	0.0490662	0.0447428	0.0485219	0.0687454	0.0470902	0.0422735	0.0459758	0.0421433	0.0379729	0.0397605	0.0626258	0.0400264	0.0655207	0.075145	0.0714516	0.0370539	0.053717	0.0414889	0.0501209	0.0547453	0.0728597	0.0534675	0.0515654	0.0589463	0.051677	0.0678175	0.0527696	0.0510987	0.0450988	0.0877923	0.0412568	0.0472201	0.0524971	0.0473575	0.0528875	0.0614457	0.0566997	0.0616356	0.0510924	0.0584759	0.0533973	0.0374035	0.0612379	0.0511948	0.0407197
72	492.355	4.66717	LysoPE O-20:1	[M-H]-	0.000596012	0.000899601	0.00120641	0.00143888	0.000877927	0.000480502	0.000732627	0.000967025	0.000793935	0.00121836	0.0005102	0.000591315	0.000779609	0.00173711	0.00134329	0.000370949	0.000900799	0.000698672	0.000836123	0.000932356	0.00164342	0.00124288	0.00117223	0.000490459	0.000463676	0.00126143	0.00118086	0.000663595	0.000274901	0.00161341	0.00100081	0.0011077	0.00138005	0.00130404	0.000902121	0.00109986	0.000695393	0.00111374	0.00063649	0.00146572	0.00145627	0.000827034	0.00183562	0.0013027	0.00154539
73	509.297	1.34733	LysoPG 18:1	[M-H]-	0.000600469	0.000669748	0.000718379	0.000569008	0.000607211	0.00037571	0.000524215	0.000593242	0.000663015	0.000862781	0.0011711	0.000144272	0.00136484	0.000893387	0.000473857	0.00102907	0.000616464	0.000522141	0.00103166	0.00111793	0.000696216	0.000916313	0.000848041	0.000164877	0.00109155	0.000323569	0.00121485	0.00058114	0	0.000684978	0.000750947	0.000624149	0.000714142	0.000963323	0.00183118	0.000827304	0.00122638	0.000366531	0.00139463	0.00150959	0.000477737	0.000848564	0.00129771	0.00194367	0.0019386
74	555.283	1.00705	LysoPG 22:6	[M-H]-	0.000511679	0.000512209	0.00107171	0.000558474	0.000337188	0.000464513	0.000806195	0.00110198	0.00111958	0.000598137	0.000494869	0.000326684	0.0011177	0.00102549	0.000597023	0.000373766	0.000938886	0.000484861	0.00103804	0.00111053	0.000248142	0.000154674	0.00019086	0.00014094	0.000417891	0.000653414	0.000767235	0.000991238	5.28825e-05	0.000383507	0.00116424	0.000665896	0.000561012	0.00126245	0.000950567	0.000803188	0.00130993	0.00059634	0.00137523	0.000494362	0.0006186	0.00114915	0.00129139	0.000883862	0.00134954
75	599.328	1.85057	LysoPI 18:0	[M-H]-	0.0139059	0.0106529	0.0132098	0.0140677	0.0155013	0.010523	0.00888964	0.0117505	0.0110069	0.013365	0.0162883	0.0108123	0.0158211	0.0177329	0.0182636	0.0126093	0.0131865	0.0109832	0.0169293	0.0172652	0.0133972	0.0118278	0.0138091	0.00886715	0.0115984	0.0123339	0.0177221	0.0152699	0.00738585	0.017909	0.0121003	0.0131089	0.0158935	0.0128273	0.0166226	0.0181729	0.0185966	0.0138027	0.0164542	0.0164329	0.0111547	0.0100142	0.0144137	0.0152477	0.0129236
76	736.522	8.22823	PC 28:0(14:0/14:0)	[M+CH3COO-]-	0.0679322	0.0954424	0.0681932	0.0710749	0.0882476	0.0682138	0.0464209	0.0786126	0.0676798	0.069855	0.101148	0.0569629	0.0947308	0.128172	0.0916518	0.0822335	0.0899963	0.075286	0.0946948	0.0985891	0.0619979	0.0765854	0.11712	0.0409515	0.0874549	0.0521332	0.0989475	0.0692558	0.0222357	0.0465315	0.0734226	0.0693708	0.107302	0.078959	0.0808611	0.0933005	0.085396	0.0646213	0.0870007	0.10641	0.0610327	0.0796056	0.115314	0.134801	0.119545
77	764.553	11.3002	PC 30:0(14:0/16:0)	[M+CH3COO-]-	0.890849	0.997731	0.957222	0.925543	1.15474	0.894001	0.743679	1.04516	0.991193	0.927888	1.17905	0.987704	0.980351	1.25973	1.05986	1.04127	1.10848	0.951882	1.09999	1.07712	0.85965	0.981641	1.19595	0.71127	0.981675	0.713344	1.06688	0.941102	0.438868	0.653438	1.25667	1.13548	1.27258	0.989909	1.04393	1.07941	1.17174	1.02535	0.996126	1.11498	0.911584	0.988907	1.21564	1.23369	1.28261
78	762.538	9.15948	PC 30:1(14:0/16:1)	[M+CH3COO-]-	0.0569917	0.0854875	0.0483549	0.0422326	0.0646054	0.0565066	0.0352103	0.0584677	0.0422565	0.0465322	0.0848896	0.0507144	0.0781244	0.0822718	0.0702605	0.0525791	0.0647881	0.0626301	0.0719171	0.0726808	0.0435128	0.0696865	0.114467	0.0490878	0.0977363	0.0394132	0.0758171	0.0470537	0.0164599	0.0373918	0.0582682	0.0493654	0.0750451	0.0584852	0.0653024	0.0700278	0.0644822	0.046618	0.0812903	0.0823562	0.0436243	0.0584933	0.0833543	0.129353	0.0910604
79	792.58	13.1663	PC 32:0(16:0/16:0)	[M+CH3COO-]-	3.15415	2.81162	2.94113	2.79814	3.27537	3.03896	2.97083	3.03658	3.40259	3.29471	2.83698	3.48467	2.65147	2.62363	2.91083	3.27101	2.96044	3.00248	2.94354	2.77855	2.65382	2.9279	2.87169	2.73667	3.00639	2.68762	2.63155	3.05546	2.91072	2.31137	3.15825	3.24923	2.9483	3.00909	3.10196	3.01072	2.97183	2.81789	2.88098	2.95132	2.9985	3.25253	2.61425	2.59539	2.80601
80	790.568	11.933	PC 32:1(16:0/16:1)	[M+CH3COO-]-	1.17876	1.47251	1.3289	1.17323	1.38376	1.35284	1.14122	1.42735	1.30173	1.29048	1.47374	1.22963	1.43685	1.5665	1.23193	1.45003	1.36934	1.3381	1.44013	1.49108	1.13555	1.27237	1.71128	0.971095	1.44774	0.946796	1.41674	1.17898	0.687885	0.969004	1.39499	1.23551	1.48649	1.35244	1.41711	1.51754	1.45886	1.13894	1.45718	1.48623	1.13041	1.37928	1.70695	1.88935	1.92926
81	818.599	13.2578	PC 34:1(16:0/18:1)	[M+CH3COO-]-	10.4315	9.88705	9.52083	9.01765	9.10939	10.3215	10.4987	9.78172	9.61333	9.79294	9.55214	10.7174	10.0473	9.12409	8.98131	10.0776	9.28355	10.131	9.31642	9.01561	8.95556	9.76376	9.10722	10.2676	10.4736	9.11722	8.35012	9.16521	9.52053	8.48475	9.16517	8.9238	9.18423	10.0684	10.5028	9.88939	9.31719	9.48687	10.354	9.91499	8.9824	9.6091	9.01125	9.16452	8.23842
82	814.57	11.1629	PC 34:3(16:0/18:3)	[M+CH3COO-]-	0.0967423	0.0929257	0.0968626	0.074471	0.0775604	0.0800078	0.0796424	0.0998771	0.0878242	0.0919399	0.130089	0.0980144	0.131454	0.107186	0.0976884	0.0996752	0.113634	0.102319	0.120528	0.125423	0.068895	0.106295	0.113467	0.0704353	0.114258	0.0691228	0.102512	0.0894715	0.0544945	0.0681508	0.129204	0.103445	0.131846	0.100659	0.127149	0.117616	0.111717	0.0792846	0.135776	0.104414	0.0904462	0.11321	0.155216	0.173304	0.17252
83	814.567	9.98295	PC 34:3(16:1/18:2)	[M+CH3COO-]-	0.051657	0.0465802	0.0602221	0.0537666	0.0527939	0.0467625	0.0543403	0.0495021	0.0695512	0.0554826	0.0595989	0.046917	0.0591545	0.0645812	0.0504777	0.0721696	0.0592109	0.0487458	0.0684453	0.0682831	0.0383615	0.0422262	0.0553364	0.0300746	0.0470942	0.0436128	0.061573	0.0551669	0.0365952	0.0459224	0.0576844	0.0612428	0.0629271	0.0576398	0.0710312	0.0780048	0.0618507	0.0354565	0.0611408	0.0534931	0.0483208	0.0631516	0.0817272	0.0782212	0.0961105
84	814.57	11.5022	PC 34:3(16:2/18:1)	[M+CH3COO-]-	0.0239924	0.021141	0.0156268	0.0129592	0.0175676	0.0175262	0.0131518	0.0243931	0.0187151	0.0228037	0.0264237	0.017318	0.0196624	0.0294455	0.0264257	0.018418	0.0192865	0.0186713	0.0206952	0.0218253	0.0210767	0.021483	0.0317828	0.0176092	0.0291131	0.0179338	0.0266001	0.0179804	0.00259703	0.0134166	0.024329	0.020514	0.0214968	0.0164139	0.0220665	0.0229497	0.0222516	0.0145531	0.0254896	0.0201779	0.0163819	0.0191275	0.0219739	0.0273413	0.0339591
85	842.598	12.9023	PC 36:3(18:1/18:2)	[M+CH3COO-]-	2.36954	1.82242	2.21986	2.03221	1.96104	2.22826	2.48495	2.03549	2.43271	2.14454	2.10838	2.33843	2.40519	2.08855	1.89315	2.41243	2.08246	2.0764	2.13993	2.1332	1.76751	1.84796	1.81226	1.96227	2.08491	2.01831	1.92452	2.18291	2.24415	2.11673	2.13714	2.1913	2.06188	2.19186	2.56551	2.47704	2.24353	1.79419	2.41546	2.1134	2.09258	2.29699	2.2839	2.23959	2.23111
86	840.585	10.8303	PC 36:4(18:2/18:2)	[M+CH3COO-]-	0.404855	0.222019	0.409823	0.342845	0.300331	0.334259	0.437133	0.299434	0.494741	0.353976	0.424565	0.412802	0.512124	0.407205	0.309801	0.494129	0.422378	0.334677	0.450361	0.473999	0.219905	0.27968	0.284978	0.230414	0.301595	0.326945	0.358434	0.42887	0.319302	0.363717	0.439726	0.461392	0.398543	0.388101	0.572363	0.547432	0.419984	0.254672	0.455459	0.362835	0.40418	0.467246	0.566341	0.477431	0.57101
87	872.651	13.8564	PC 38:2(18:0/20:2&18:1/20:1)	[M+CH3COO-]-	0.518596	0.572649	0.504983	0.510479	0.528584	0.529448	0.490215	0.524128	0.53937	0.527151	0.531263	0.496746	0.532374	0.536383	0.464872	0.426954	0.516347	0.523239	0.513416	0.528087	0.507024	0.506875	0.581593	0.535931	0.590116	0.473429	0.508531	0.455946	0.399414	0.519992	0.4409	0.444393	0.508468	0.491277	0.495015	0.522796	0.50485	0.487858	0.54453	0.506422	0.439477	0.467031	0.468678	0.545525	0.509455
88	870.634	13.5628	PC 38:3(18:0/20:3)	[M+CH3COO-]-	0.652241	0.64754	0.621146	0.635989	0.640752	0.631117	0.598403	0.613548	0.64682	0.632783	0.720231	0.637766	0.723384	0.671948	0.591865	0.527632	0.612815	0.642084	0.663537	0.676429	0.558211	0.584233	0.652509	0.65661	0.675051	0.582934	0.658654	0.596173	0.538308	0.657562	0.579676	0.571086	0.665817	0.599072	0.711451	0.655447	0.667787	0.598776	0.716349	0.628155	0.517284	0.554921	0.69152	0.76156	0.632178
89	868.617	13.1968	PC 38:4(16:0/22:4)	[M+CH3COO-]-	1.26028	1.10138	1.14121	1.07693	1.06458	1.14194	1.29594	1.09569	1.27092	1.23794	1.06326	1.16709	1.19877	1.05374	0.937579	0.952971	1.0949	1.05715	1.10423	1.10087	0.955795	0.945766	0.991099	1.14069	1.15797	1.05186	0.953985	1.09221	1.13389	1.09278	1.02574	1.13836	1.05277	0.968726	1.08929	1.10009	1.08508	0.886186	1.17709	1.01054	1.00674	1.11708	1.15896	1.08163	1.14533
90	868.618	13.3646	PC 38:4(18:0/20:4)	[M+CH3COO-]-	2.63495	1.95135	2.3122	2.3732	2.03129	2.20918	2.66064	2.17098	2.56405	2.32681	2.24586	2.51636	2.39531	2.19085	2.29026	2.26942	2.13372	2.1409	2.18277	2.19474	1.86129	1.86381	1.70932	2.29087	2.01245	2.50196	1.96349	2.34925	2.94292	2.46449	2.30228	2.43319	2.20288	2.14486	2.32166	2.46486	2.32737	2.07071	2.39416	2.07902	2.38139	2.37572	2.38008	2.02703	2.06238
91	866.602	12.8452	PC 38:5(18:1/20:4)	[M+CH3COO-]-	1.52282	1.14713	1.24686	1.07328	1.16237	1.31001	1.35108	1.27955	1.39762	1.387	1.20675	1.44615	1.23475	1.17139	1.18717	1.25724	1.17137	1.20382	1.26622	1.19185	1.11048	1.06292	1.10793	1.32649	1.2996	1.23824	1.1162	1.26659	1.35324	1.17629	1.20086	1.22445	1.14892	1.1394	1.25004	1.29922	1.23087	0.990583	1.27498	1.11145	1.1663	1.30651	1.15516	1.21491	1.30132
92	864.585	10.5444	PC 38:6(18:2/20:4)	[M+CH3COO-]-	0.493089	0.336835	0.437633	0.352232	0.350915	0.399972	0.456405	0.422439	0.556055	0.455971	0.497835	0.442221	0.477999	0.466848	0.436895	0.460056	0.464021	0.379734	0.509994	0.541757	0.271984	0.363221	0.387432	0.293888	0.389399	0.362541	0.431814	0.45727	0.295438	0.383613	0.533465	0.524786	0.490712	0.401715	0.555041	0.567981	0.475806	0.273647	0.478578	0.390499	0.452341	0.526065	0.548724	0.549405	0.723313
93	900.671	14.2577	PC 40:2(18:1/22:1&16:0/24:2)	[M+CH3COO-]-	0.322783	0.434342	0.316295	0.326329	0.332615	0.355241	0.344795	0.356021	0.325069	0.356367	0.31825	0.312656	0.302322	0.334573	0.317576	0.283053	0.32747	0.355251	0.335486	0.326975	0.34065	0.334605	0.38586	0.357932	0.357576	0.342595	0.351398	0.303529	0.353999	0.35025	0.277538	0.289563	0.330242	0.300081	0.260697	0.317114	0.291942	0.312471	0.305621	0.310037	0.320888	0.320958	0.283099	0.327388	0.324953
94	898.665	14.0585	PC 40:3(18:0/22:3)	[M+CH3COO-]-	0.0544573	0.0743237	0.0519555	0.0519806	0.0652476	0.0539336	0.0431898	0.0535313	0.0528045	0.0509739	0.0671871	0.0456885	0.0536404	0.0634449	0.0533564	0.0334402	0.0529844	0.0559097	0.0527853	0.056362	0.0648278	0.0589714	0.0760192	0.063108	0.0650525	0.0598384	0.0649897	0.0466114	0.0417854	0.0595682	0.0468457	0.0471275	0.0602158	0.0439163	0.036869	0.0477773	0.049979	0.0528209	0.0511214	0.0548402	0.0462139	0.0436473	0.0416542	0.0561229	0.0525169
95	896.65	13.7268	PC 40:4(18:0/22:4)	[M+CH3COO-]-	0.25043	0.238363	0.241862	0.287671	0.228499	0.214856	0.268659	0.220431	0.255563	0.231571	0.170448	0.199854	0.198068	0.189284	0.182838	0.150756	0.198576	0.189919	0.189276	0.191513	0.210238	0.177076	0.16504	0.220053	0.187695	0.244377	0.18339	0.20926	0.263231	0.25805	0.185841	0.235573	0.174983	0.156275	0.153342	0.20107	0.189261	0.170183	0.206886	0.169841	0.231006	0.220143	0.199482	0.135662	0.18237
96	896.649	13.6276	PC 40:4(18:1/22:3)	[M+CH3COO-]-	0.21934	0.203308	0.190503	0.194148	0.221821	0.197207	0.195576	0.198301	0.232767	0.248989	0.198314	0.206331	0.186368	0.192322	0.164658	0.153445	0.182665	0.185637	0.181757	0.188926	0.172364	0.16608	0.208145	0.210573	0.216345	0.185482	0.177389	0.180646	0.189556	0.180989	0.168681	0.195554	0.193811	0.155857	0.153024	0.186716	0.180217	0.155936	0.203113	0.1595	0.17697	0.196122	0.191512	0.182155	0.214542
97	894.636	13.3951	PC 40:5(18:0/22:5)	[M+CH3COO-]-	0.218694	0.189165	0.196673	0.196379	0.192083	0.194869	0.211043	0.197784	0.222078	0.225002	0.175208	0.205607	0.180065	0.169515	0.171261	0.156684	0.18025	0.182609	0.177214	0.178598	0.172839	0.164791	0.166041	0.210981	0.199006	0.199754	0.172294	0.189711	0.236891	0.201521	0.16783	0.187283	0.17476	0.156775	0.156372	0.183067	0.181683	0.159866	0.192817	0.16349	0.182932	0.199866	0.167571	0.156732	0.185243
98	892.62	13.0853	PC 40:6(18:1/22:5)	[M+CH3COO-]-	0.148881	0.116948	0.126425	0.104269	0.129267	0.13431	0.140649	0.1345	0.149249	0.165315	0.126097	0.119619	0.12843	0.121083	0.117375	0.102865	0.113469	0.115073	0.1221	0.116261	0.104812	0.108835	0.117186	0.126052	0.13525	0.116455	0.114111	0.116776	0.116148	0.112078	0.10934	0.116182	0.13077	0.105956	0.110196	0.115902	0.124288	0.100537	0.135413	0.110987	0.100741	0.10955	0.103517	0.108356	0.126215
99	888.587	10.1059	PC 40:8(20:4/20:4)	[M+CH3COO-]-	0.0418703	0.0336252	0.0373826	0.0290968	0.0290507	0.0343302	0.0369175	0.0383369	0.0450155	0.0371387	0.0354882	0.0355179	0.0380271	0.0373434	0.0312729	0.0298807	0.0431851	0.0323566	0.0395987	0.0415982	0.0244015	0.0311587	0.033835	0.0276258	0.034371	0.036196	0.0355385	0.0442269	0.0306264	0.0322026	0.0426558	0.0396591	0.0436883	0.0325738	0.0408233	0.0441876	0.0390646	0.0256504	0.0418934	0.0359669	0.0362696	0.0392751	0.0394921	0.0380035	0.0477226
100	924.679	14.0089	PC 42:4(16:0/26:4)	[M+CH3COO-]-	0.0407326	0.0476618	0.0420102	0.0410352	0.0437705	0.0451335	0.0473821	0.0509608	0.0483634	0.0506878	0.0438021	0.0429517	0.0386103	0.0472119	0.0373721	0.0336862	0.0421172	0.0425081	0.0396953	0.0431356	0.0347537	0.0356774	0.0430926	0.0380675	0.0426537	0.0412811	0.0425086	0.0398175	0.0407548	0.0421298	0.0397418	0.0426369	0.0471418	0.0341878	0.0265824	0.0419781	0.04284	0.0374485	0.0388168	0.0346416	0.0414651	0.0404112	0.0432858	0.0427124	0.0559453
101	924.678	14.0814	PC 42:4(18:0/24:4)	[M+CH3COO-]-	0.0367995	0.0441057	0.0407141	0.0480204	0.0447766	0.0370906	0.0415984	0.0381555	0.0426794	0.0378968	0.0382032	0.0372933	0.0350953	0.0390559	0.0396538	0.0300509	0.0394965	0.0370953	0.0352234	0.0397478	0.0330208	0.0363444	0.0432587	0.0390575	0.0362761	0.0388391	0.0360159	0.0372406	0.0442526	0.0388011	0.0367577	0.0447981	0.0434237	0.0343749	0.0290297	0.0393448	0.0338693	0.0365771	0.0359985	0.0324241	0.0453771	0.043577	0.0486057	0.0340655	0.0478371
102	922.662	13.6696	PC 42:5(18:1/24:4)	[M+CH3COO-]-	0.0346284	0.0262674	0.0277501	0.0301737	0.030543	0.0298415	0.0329429	0.0282889	0.0332266	0.0349106	0.0231849	0.0320837	0.0258152	0.0245199	0.0245385	0.0257282	0.0260439	0.0262983	0.0247205	0.0238934	0.0219012	0.0220027	0.0219689	0.0306478	0.0244634	0.0269097	0.0235458	0.0277435	0.0374478	0.0263514	0.0217182	0.0267701	0.0259664	0.0241724	0.0218121	0.0271522	0.0241883	0.0221405	0.0282574	0.0224717	0.0281582	0.0305454	0.0264431	0.0202445	0.0284258
103	922.646	13.864	PC 42:5(22:1/20:4&18:0/24:5)	[M+CH3COO-]-	0.0975578	0.0858651	0.0811073	0.0831996	0.0830578	0.087044	0.0927753	0.089696	0.0922459	0.0971815	0.0747768	0.0938571	0.0751637	0.0729977	0.0756274	0.0784885	0.0759833	0.0828775	0.0737349	0.0763712	0.0690897	0.0696853	0.0654879	0.084843	0.0802451	0.083551	0.070118	0.0767543	0.110506	0.0812422	0.0709891	0.0710497	0.0801538	0.0752348	0.069013	0.085291	0.0742	0.0697045	0.0864807	0.0694902	0.079154	0.0877702	0.0709874	0.068633	0.0847314
104	918.633	13.193	PC 42:7(20:4/22:3)	[M+CH3COO-]-	0.0189487	0.0171639	0.0140716	0.0115511	0.0143608	0.0172239	0.0157011	0.0188457	0.0203594	0.024489	0.0157192	0.0156045	0.0137022	0.013753	0.0132683	0.0107416	0.0120774	0.0150544	0.0150562	0.0128224	0.0119451	0.012304	0.0130982	0.0182615	0.0162402	0.0148876	0.0141327	0.0139888	0.0129865	0.0145839	0.0123582	0.0122327	0.0129249	0.0100454	0.0112587	0.0137854	0.0123654	0.0105867	0.0126808	0.0120592	0.0114353	0.0133835	0.00945688	0.0121118	0.011824
105	916.617	12.7232	PC 42:8(20:4/22:4)	[M+CH3COO-]-	0.0431305	0.031895	0.0340014	0.0318557	0.0318226	0.0379903	0.0441875	0.0368526	0.0480518	0.0447043	0.0283175	0.036156	0.0292105	0.0298404	0.0284877	0.0253592	0.0287033	0.029655	0.0294557	0.0284222	0.026882	0.0250349	0.0235263	0.0308001	0.0309034	0.0324617	0.0244659	0.0353296	0.0318088	0.0307744	0.0281942	0.0339417	0.0278419	0.0237964	0.0219575	0.0306163	0.0297706	0.0231598	0.0301002	0.0223993	0.0326976	0.0329169	0.0279857	0.02119	0.031031
106	946.654	13.6162	PC 44:7(24:3/20:4)	[M+CH3COO-]-	0.0167724	0.0152784	0.0107689	0.0103829	0.012531	0.0145201	0.0158664	0.0147186	0.0156295	0.0202008	0.0128427	0.0147163	0.0105094	0.0111223	0.00973152	0.0115727	0.0118219	0.0129496	0.0110477	0.00984163	0.0096448	0.010395	0.0107752	0.0159271	0.0126709	0.0125296	0.010287	0.0115146	0.0170721	0.0102352	0.00939444	0.0114373	0.0126009	0.00994902	0.00907484	0.0112232	0.0102853	0.00946162	0.0117504	0.00924848	0.0104569	0.0121884	0.0094062	0.0112367	0.0128151
107	776.589	13.437	PC O-32:1 or P-32:0(O-16:1/16:0 oe P-16:0/16:0)	[M+CH3COO-]-	0.224158	0.203282	0.219875	0.271671	0.264686	0.20904	0.219571	0.201526	0.180974	0.212349	0.163802	0.219274	0.175313	0.192226	0.231659	0.185265	0.189254	0.187384	0.16681	0.155084	0.258074	0.178844	0.158731	0.237834	0.191033	0.261703	0.160516	0.251067	0.290716	0.230264	0.15545	0.20487	0.174812	0.170799	0.152584	0.192655	0.182261	0.235834	0.179884	0.195913	0.22905	0.194216	0.136708	0.127765	0.112984
108	806.636	14.0165	PC O-34:0(O-18:0/16:0)	[M+CH3COO-]-	0.135874	0.12594	0.132823	0.152085	0.173976	0.126424	0.145256	0.119298	0.136055	0.139766	0.145313	0.139171	0.130628	0.124925	0.17149	0.127822	0.14171	0.132145	0.133845	0.138962	0.141775	0.125063	0.123656	0.124469	0.120033	0.13354	0.133282	0.150497	0.151365	0.138534	0.116748	0.157622	0.14756	0.138248	0.132884	0.140118	0.139389	0.163987	0.122443	0.148634	0.152467	0.130433	0.121271	0.121368	0.112877
109	804.616	13.9593	PC O-34:1 or P-34:0(O-18:1/16:0 or P-18:0/16:0)	[M+CH3COO-]-	0.0607662	0.0605991	0.0642051	0.0832615	0.0856669	0.0580418	0.0660814	0.0558435	0.0562885	0.0643338	0.050624	0.0544234	0.0526154	0.0597234	0.0829613	0.0480283	0.0566699	0.0553901	0.0530814	0.0530191	0.0748485	0.0537055	0.0496317	0.0634859	0.0513308	0.0754469	0.0651131	0.0743872	0.0816519	0.0842032	0.0482025	0.0662197	0.054661	0.0515451	0.0439193	0.058318	0.0595462	0.0747871	0.0514308	0.0595626	0.0725537	0.0584372	0.0493452	0.0390011	0.0484861
110	802.569	11.0905	PC O-34:2(O-16:0/18:2)	[M+CH3COO-]-	0.029776	0.0248725	0.0356764	0.0315648	0.0340253	0.0262647	0.0270898	0.0297534	0.0452289	0.0347683	0.0400231	0.0322564	0.0442471	0.0386073	0.0378888	0.0408221	0.0402757	0.0330897	0.0413754	0.0384925	0.0276954	0.0299747	0.0295414	0.0244313	0.029892	0.0271637	0.0375347	0.0352852	0.0183516	0.0341308	0.0346116	0.0373134	0.0364539	0.0377378	0.0438332	0.0467021	0.0358724	0.0267771	0.040779	0.0312365	0.031703	0.0333787	0.0491752	0.0492635	0.0501648
111	832.658	14.0814	PC O-36:1(O-18:0/18:1)	[M+CH3COO-]-	0.0573621	0.0653783	0.0546027	0.0702086	0.0577569	0.0567503	0.0639627	0.0517474	0.0497164	0.0474914	0.0632219	0.0573314	0.0720235	0.0621892	0.0638238	0.0534645	0.0656399	0.0592507	0.0547072	0.0590661	0.0720818	0.0654303	0.0689108	0.0763501	0.066281	0.0644208	0.0540481	0.0566105	0.0651987	0.0705693	0.049074	0.0500855	0.0627692	0.0613585	0.0605017	0.060725	0.0534156	0.0752427	0.0615336	0.0711151	0.0634372	0.0539178	0.0591585	0.0580832	0.0451817
112	830.638	14.0051	PC O-36:2 or P-36:1(O-18:1/18:2 or P-18:0/18:1)	[M+CH3COO-]-	0.169339	0.277759	0.196518	0.31213	0.189173	0.231706	0.234645	0.195021	0.144496	0.173296	0.163278	0.156484	0.194801	0.213685	0.212122	0.110647	0.181377	0.165636	0.148562	0.164757	0.318221	0.203997	0.197627	0.247528	0.195938	0.270741	0.192075	0.204375	0.232313	0.341299	0.106088	0.164656	0.153652	0.13007	0.110104	0.161381	0.16935	0.222954	0.153266	0.191706	0.262584	0.190453	0.15916	0.11877	0.111122
113	826.605	13.1168	PC O-36:4(O-16:0/20:4)	[M+CH3COO-]-	0.244895	0.219448	0.264549	0.290277	0.206347	0.226129	0.314832	0.186109	0.218313	0.207375	0.226367	0.291718	0.303932	0.214948	0.206104	0.221769	0.245601	0.22516	0.218565	0.238509	0.267265	0.216797	0.227737	0.25012	0.245063	0.249127	0.166273	0.24657	0.307377	0.256974	0.228444	0.249534	0.263646	0.242732	0.230308	0.262407	0.259233	0.234476	0.27729	0.249094	0.275844	0.292829	0.343714	0.251938	0.250185
114	854.622	13.8068	PC O-38:4 or P-38:3(O-18:1/20:3 or P-18:0/20:3)	[M+CH3COO-]-	0.108905	0.126656	0.103066	0.138436	0.105918	0.102339	0.108629	0.0906969	0.0766262	0.0857491	0.0663267	0.092258	0.0858848	0.0797082	0.0800619	0.0683986	0.078143	0.0832145	0.0672001	0.067918	0.144287	0.0874734	0.0925678	0.145912	0.108836	0.130088	0.0775181	0.0985707	0.154841	0.162919	0.0549595	0.0666166	0.0631102	0.0649163	0.0622469	0.0851887	0.0773716	0.0932597	0.0875923	0.0887414	0.111451	0.0953951	0.0630703	0.0533427	0.0534838
115	854.634	13.6658	PC O-38:4(O-18:0/20:4)	[M+CH3COO-]-	0.274488	0.20971	0.243252	0.303146	0.201912	0.216646	0.30551	0.203179	0.197312	0.197963	0.264333	0.262959	0.334231	0.268801	0.254029	0.217049	0.25139	0.230172	0.238843	0.248942	0.303513	0.219349	0.206763	0.287447	0.224335	0.293879	0.190205	0.255374	0.299203	0.314042	0.23159	0.251904	0.26337	0.229927	0.230142	0.293451	0.289189	0.290795	0.286597	0.274049	0.278269	0.249013	0.329219	0.254874	0.205584
116	852.622	13.4332	PC O-38:5 or P-38:4(O-16:1/22:4 or P-16:0/22:4)	[M+CH3COO-]-	0.255303	0.273816	0.253407	0.384578	0.273928	0.241476	0.269655	0.209084	0.168323	0.219845	0.123765	0.186733	0.173744	0.176459	0.194957	0.105939	0.1602	0.15398	0.131207	0.14086	0.355187	0.15598	0.148552	0.331868	0.188219	0.340338	0.17058	0.23706	0.359501	0.41277	0.109127	0.185072	0.127596	0.0995989	0.0916189	0.159337	0.162907	0.182632	0.165329	0.174394	0.274381	0.194266	0.124243	0.082433	0.0884787
117	852.623	13.5857	PC O-38:5 or P-38:4(O-18:1/20:4 or P-18:0/20:4)	[M+CH3COO-]-	0.834084	0.827747	0.77961	1.21151	0.736432	0.766594	0.879155	0.679016	0.582871	0.689968	0.613291	0.654314	0.829367	0.784752	0.80258	0.446834	0.61369	0.561394	0.556833	0.604915	1.17032	0.619526	0.572303	1.06026	0.670783	1.2164	0.696373	0.913272	1.18058	1.45518	0.486819	0.727332	0.568178	0.400286	0.381622	0.640377	0.744775	0.83676	0.700222	0.728451	0.982891	0.706937	0.668694	0.418157	0.376078
118	848.59	12.8795	PC O-38:7 or P-38:6(O-16:1/22:6 or P-16:0/22:6)	[M+CH3COO-]-	0.0962741	0.0971894	0.0881503	0.135237	0.0980966	0.0812764	0.0897869	0.0693904	0.0581924	0.0723775	0.0569798	0.0667073	0.083066	0.0859353	0.0919605	0.0471529	0.066816	0.0624532	0.0561536	0.0572904	0.145588	0.0676937	0.0658379	0.130259	0.07821	0.153484	0.0823805	0.110271	0.149749	0.19402	0.0469753	0.0761949	0.0610464	0.0467174	0.0403676	0.06552	0.0851787	0.0951492	0.0840492	0.0869964	0.100205	0.069413	0.0559742	0.0359286	0.0350545
119	882.661	14.0051	PC O-40:4(O-18:0/22:4)	[M+CH3COO-]-	0.0618197	0.0651136	0.0620435	0.0804433	0.0609453	0.0593473	0.0733718	0.0559738	0.0568824	0.0565027	0.0571503	0.0575724	0.063805	0.0647604	0.0648439	0.0431993	0.061569	0.0542727	0.0544528	0.0570534	0.0780159	0.0541097	0.0483731	0.0690085	0.0534923	0.0740477	0.0515328	0.0552138	0.0815638	0.0785771	0.0460635	0.0640952	0.0588474	0.0490749	0.0465799	0.0633483	0.0538485	0.0651176	0.0555093	0.0572272	0.0726921	0.053498	0.0590765	0.0430761	0.0444903
120	882.658	14.1433	PC O-40:4(O-20:0/20:4)	[M+CH3COO-]-	0.0358332	0.0404589	0.037343	0.0459387	0.0375743	0.0383918	0.0464232	0.0357067	0.034886	0.0350953	0.0263464	0.0295446	0.0315323	0.0322142	0.0338159	0.0258682	0.0313546	0.0299774	0.0256883	0.0278841	0.0446043	0.0364813	0.0374873	0.0472507	0.0349438	0.040042	0.0293341	0.0321922	0.0437608	0.0430691	0.0289639	0.0361823	0.0330799	0.0280869	0.0251656	0.0362498	0.0293815	0.0350268	0.0282847	0.0299602	0.0444751	0.0391174	0.0415101	0.0280964	0.0327241
121	878.635	13.62	PC O-40:6 or P-40:5(O-18:1/22:5 or P-18:0/22:5)	[M+CH3COO-]-	0.0739309	0.0806959	0.0718966	0.113509	0.073637	0.0692437	0.0862946	0.0608425	0.056558	0.0695775	0.049022	0.053763	0.0639657	0.0625812	0.0671119	0.0419908	0.0558934	0.051758	0.0496149	0.0528657	0.105149	0.0587448	0.0533165	0.102959	0.0647864	0.113394	0.0741483	0.0813136	0.119493	0.15313	0.0388509	0.0561644	0.0445069	0.0394017	0.0388591	0.0544254	0.060998	0.0670985	0.0607013	0.0611317	0.0859112	0.0668312	0.0585075	0.0339809	0.0342057
122	876.616	13.4637	PC O-40:7 or P-40:6(O-18:1/22:6 or P-18:0/22:6)	[M+CH3COO-]-	0.209402	0.176882	0.161313	0.246086	0.171287	0.170723	0.200804	0.145855	0.130028	0.158118	0.104697	0.14029	0.150249	0.146672	0.157458	0.105676	0.123701	0.128546	0.107418	0.109876	0.256106	0.12344	0.107962	0.244745	0.146625	0.278005	0.140157	0.191627	0.342535	0.349338	0.091128	0.140281	0.101229	0.0950486	0.0904998	0.139867	0.142418	0.16914	0.152137	0.156263	0.191249	0.149417	0.107261	0.0711727	0.0687243
123	906.658	14.0699	PC O-42:6 or P-42:5(O-18:1/24:5 or P-18:0/24:5)	[M+CH3COO-]-	0.0114543	0.0133253	0.0116273	0.0158845	0.0142248	0.0124851	0.0132155	0.0110609	0.0113514	0.0130873	0.00867502	0.0103101	0.00928198	0.00959474	0.0107405	0.00697691	0.0101994	0.00934637	0.0085143	0.00897215	0.0155153	0.0107335	0.0107946	0.016316	0.0101972	0.013628	0.009355	0.0114015	0.0152192	0.0157236	0.00809476	0.00967939	0.00982407	0.00847351	0.0091058	0.0111387	0.00818488	0.0112934	0.00923985	0.0100681	0.0138725	0.0107044	0.0105681	0.00738876	0.00876651
124	850.607	13.0891	PC P-38:5(P-18:1/20:4)	[M+CH3COO-]-	0.459884	0.453593	0.425541	0.567651	0.443929	0.420904	0.471549	0.36002	0.334366	0.351447	0.290731	0.355695	0.404919	0.37783	0.364394	0.244765	0.292086	0.284929	0.268345	0.274794	0.66505	0.329636	0.344426	0.586834	0.419719	0.602331	0.380345	0.467835	0.64342	0.76135	0.245176	0.342118	0.277437	0.229099	0.188812	0.322719	0.387827	0.372664	0.369811	0.364076	0.47572	0.37701	0.304432	0.231581	0.246037
125	688.503	12.8718	PE 32:1(16:0/16:1)	[M-H]-	0.0642104	0.107168	0.0704253	0.0582839	0.089268	0.0825441	0.0651346	0.0936655	0.0609302	0.0748341	0.0736791	0.0745237	0.0735027	0.0773269	0.0786638	0.0716796	0.0864419	0.0975011	0.072016	0.0754427	0.0706641	0.0988015	0.117065	0.0668171	0.0953559	0.0579207	0.0841177	0.0577677	0.059826	0.0504701	0.0725275	0.0652681	0.0913669	0.0718523	0.0600716	0.0679059	0.0724097	0.0736549	0.0753539	0.0897151	0.0669132	0.074565	0.0806673	0.0986367	0.101919
126	716.534	13.3798	PE 34:1(16:0/18:1)	[M-H]-	0.993317	1.36615	1.05523	0.934803	1.21563	1.17512	1.02772	1.36366	1.05191	1.25669	1.05993	1.19831	0.963666	0.988857	1.05985	1.1335	1.16314	1.3094	1.0635	1.06054	1.05372	1.30334	1.34778	1.02454	1.22663	0.839691	1.07036	0.973679	0.822251	0.713915	1.20995	1.07787	1.21747	1.09447	0.923657	0.96444	1.00046	1.18243	0.937697	1.15731	1.05916	1.122	1.01313	1.10506	1.21309
127	714.517	12.9404	PE 34:2(16:0/18:2)	[M-H]-	0.432717	0.553157	0.47608	0.42468	0.50805	0.489131	0.516179	0.540475	0.472779	0.481688	0.472459	0.50026	0.471249	0.4788	0.43942	0.597695	0.520652	0.547583	0.48883	0.508106	0.413539	0.549049	0.627264	0.413927	0.540899	0.359819	0.471536	0.41253	0.428173	0.344785	0.521913	0.467876	0.552079	0.486748	0.460605	0.482981	0.481024	0.443952	0.511414	0.505406	0.458235	0.510671	0.591772	0.605635	0.680093
128	712.502	10.6359	PE 34:3(16:1/18:2)	[M-H]-	0.015553	0.0191323	0.0201846	0.0171076	0.0187314	0.0173039	0.0254379	0.020825	0.0221764	0.0209033	0.019562	0.0167397	0.0183679	0.0220876	0.0179602	0.0432396	0.0212467	0.0204687	0.0229964	0.0278861	0.0117571	0.0193494	0.0241952	0.00718694	0.017007	0.00904354	0.0213346	0.0157267	0.00959524	0.0103998	0.0210249	0.0174155	0.027432	0.020176	0.0219181	0.0267024	0.0195619	0.0107392	0.0276997	0.0201906	0.0131002	0.0193382	0.0287119	0.0350989	0.043057
129	710.487	9.83427	PE 34:4(14:0/20:4)	[M-H]-	0.0013458	0.00285987	0.00214696	0.0016563	0.00282833	0.0016476	0.00113808	0.00285561	0.00238615	0.00251725	0.0035165	0.00226846	0.00319759	0.00415106	0.00397426	0.00297368	0.00267547	0.00200153	0.00316188	0.00419684	0.00117007	0.00226863	0.00358019	0.000891483	0.00229664	0.000924417	0.0033583	0.00139656	0.000234546	0.0015615	0.00342204	0.00224903	0.00556633	0.00307886	0.00314674	0.00358545	0.00351914	0.00128796	0.00332433	0.00350862	0.00212816	0.00266147	0.00458823	0.00622933	0.007523
130	744.565	13.8869	PE 36:1(18:0/18:1)	[M-H]-	2.1792	2.65488	2.23737	2.03363	2.41743	2.49927	2.10647	2.65529	2.35857	2.54301	2.59766	2.34635	2.23645	2.18617	2.40392	2.47701	2.55879	2.71279	2.5818	2.43093	2.15767	2.83216	2.7415	2.17826	2.56297	1.87449	2.49014	2.36908	1.74537	1.58505	2.73742	2.46466	2.64778	2.73918	2.3219	2.12501	2.27742	2.81213	1.96832	2.63435	2.22587	2.1987	2.04564	2.4333	2.34866
131	742.55	13.5247	PE 36:2(18:0/18:2)	[M-H]-	1.23926	1.36854	1.36032	1.32277	1.2685	1.37362	1.40911	1.37589	1.42192	1.30383	1.45414	1.4363	1.38392	1.35098	1.28277	1.71687	1.58814	1.55094	1.52986	1.5021	1.07671	1.6183	1.45448	1.29385	1.48149	1.16392	1.34178	1.39869	1.45066	1.09925	1.55509	1.35287	1.50266	1.69878	1.70479	1.52587	1.45212	1.59277	1.44042	1.37875	1.40562	1.42518	1.69483	1.54917	1.45421
132	742.55	13.4446	PE 36:2(18:1/18:1)	[M-H]-	2.52223	3.09842	2.59932	2.11163	2.57795	2.79721	2.5396	3.02105	2.63409	2.92085	2.72387	2.77272	2.55353	2.56922	2.36885	2.75964	2.64441	2.93993	2.57597	2.63199	2.58372	2.93786	3.22941	2.66274	3.10523	2.14644	2.61666	2.24828	2.02753	1.9272	2.72608	2.36502	2.87201	2.66361	2.57177	2.51429	2.45773	2.52535	2.61339	2.8471	2.20433	2.47682	2.41203	2.94406	2.93924
133	740.533	13.0281	PE 36:3(18:1/18:2)	[M-H]-	1.16731	1.21987	1.21709	1.04695	1.13379	1.20502	1.3277	1.30581	1.32226	1.21401	1.26605	1.28975	1.30457	1.20019	1.073	1.46827	1.2856	1.30889	1.29153	1.37974	0.999249	1.36702	1.35334	1.07431	1.31463	0.941455	1.25739	1.07891	1.05541	0.980172	1.36595	1.20385	1.38895	1.27302	1.41323	1.31879	1.24382	1.11039	1.32753	1.27053	1.12027	1.21978	1.45996	1.56449	1.67735
134	738.518	12.8909	PE 36:4(16:0/20:4)	[M-H]-	0.562638	0.657651	0.594861	0.538977	0.589168	0.600616	0.597396	0.679821	0.619398	0.595109	0.682842	0.659587	0.624226	0.677274	0.697809	0.637518	0.619746	0.656379	0.65264	0.681919	0.488025	0.658408	0.66105	0.518008	0.578554	0.504921	0.62467	0.534355	0.580428	0.509194	0.753418	0.681945	0.779018	0.641652	0.697574	0.655315	0.703405	0.598138	0.67734	0.632291	0.650101	0.676368	0.81564	0.797871	0.92705
135	738.517	11.5251	PE 36:4(18:2/18:2)	[M-H]-	0.109822	0.0788543	0.119618	0.0965661	0.0976903	0.0969768	0.142441	0.0996282	0.137899	0.104458	0.120244	0.116692	0.141248	0.117933	0.0970713	0.173479	0.143655	0.11156	0.127918	0.151023	0.0731982	0.105587	0.100606	0.0752156	0.0912462	0.0921755	0.113088	0.114526	0.0941368	0.0992756	0.143853	0.135291	0.135561	0.111494	0.14858	0.151881	0.118411	0.0809062	0.134128	0.105511	0.113034	0.122952	0.169615	0.150269	0.192209
136	736.502	10.369	PE 36:5(16:1/20:4)	[M-H]-	0.0434433	0.0467972	0.0403409	0.0313681	0.0450737	0.0399218	0.0432823	0.0514602	0.0447494	0.0420661	0.0473906	0.0444334	0.0403295	0.044899	0.0464591	0.0535254	0.0406191	0.04359	0.044669	0.0489577	0.0247046	0.0417254	0.0609744	0.0249954	0.0380436	0.0214552	0.0433618	0.0304782	0.016698	0.0248603	0.0481942	0.038926	0.0530903	0.0418784	0.0444852	0.0540027	0.0473091	0.031434	0.0535541	0.0423991	0.0329523	0.0405082	0.0505498	0.0705831	0.0856857
137	768.565	13.6696	PE 38:3(18:0/20:3)	[M-H]-	0.550216	0.645229	0.62294	0.592873	0.639525	0.593944	0.582895	0.661469	0.617278	0.608425	0.69352	0.642457	0.642697	0.633664	0.521731	0.596406	0.674208	0.68996	0.667804	0.658417	0.540733	0.697451	0.660425	0.592707	0.592915	0.507777	0.630782	0.591301	0.519691	0.486132	0.682798	0.625497	0.723807	0.6819	0.64877	0.585994	0.617016	0.684622	0.594534	0.654711	0.567457	0.59342	0.81611	0.787403	0.727134
138	766.548	13.4751	PE 38:4(18:0/20:4)	[M-H]-	7.6072	7.59892	7.88994	7.10742	7.35137	7.66617	7.90181	8.10669	7.83713	7.41136	8.66896	8.2434	8.17659	8.19084	8.20191	8.44035	8.07734	8.14212	8.30408	8.30528	6.411	8.0573	7.83977	7.2263	7.73725	6.99125	7.54223	7.3664	7.10566	6.5071	9.05369	8.29802	8.91232	8.5297	8.67743	8.38602	8.35559	8.16564	8.30483	7.78074	8.06918	7.83258	9.26542	9.49212	9.1201
139	762.517	12.7155	PE 38:6(16:0/22:6)	[M-H]-	0.203021	0.199289	0.217683	0.200592	0.229552	0.175923	0.200997	0.196422	0.232562	0.1948	0.215314	0.212099	0.202107	0.245604	0.248748	0.254586	0.234775	0.230005	0.229526	0.244452	0.152442	0.19284	0.199861	0.157478	0.164219	0.200362	0.20516	0.197428	0.223564	0.181016	0.266615	0.282233	0.262202	0.242801	0.223379	0.245189	0.259968	0.230162	0.24296	0.215562	0.215511	0.223881	0.258598	0.209291	0.314944
140	800.613	14.7343	PE 40:1(18:1/22:0)	[M-H]-	0.293854	0.263469	0.238927	0.242265	0.258146	0.274406	0.287115	0.256195	0.243523	0.299824	0.204737	0.278859	0.22909	0.203454	0.247094	0.255846	0.237983	0.260764	0.218404	0.208833	0.245889	0.256658	0.21375	0.277999	0.263066	0.266557	0.217917	0.251115	0.399756	0.215385	0.207555	0.220974	0.225363	0.24942	0.214714	0.24051	0.202271	0.234315	0.233874	0.248515	0.246466	0.256072	0.185723	0.180243	0.178566
141	796.587	13.7306	PE 40:3(18:0/22:3)	[M-H]-	0.097419	0.0779935	0.0733732	0.0644745	0.0889116	0.0814934	0.0887546	0.0770505	0.0774483	0.0900865	0.0739953	0.087268	0.0704967	0.0665596	0.0669546	0.0757202	0.0684848	0.0819393	0.0719424	0.0605228	0.0810384	0.0887054	0.0853941	0.0948505	0.0939169	0.076756	0.0720989	0.0755568	0.0959533	0.0670957	0.0602933	0.0640793	0.0684152	0.0741645	0.0712835	0.0735678	0.0664695	0.0705595	0.0879703	0.0832414	0.0599458	0.0800198	0.0559854	0.0724514	0.060442
142	794.579	13.8259	PE 40:4(18:0/22:4)	[M-H]-	3.05074	2.90158	2.90721	2.84529	2.87247	2.88526	3.174	2.85334	2.9869	3.1201	2.43795	2.99561	2.46836	2.45721	2.59197	2.83499	2.93628	2.87307	2.58827	2.62438	2.42158	2.77162	2.40136	2.79203	2.66353	2.79302	2.26573	2.66037	3.67681	2.33137	2.88939	3.01226	2.68737	2.82215	2.46536	2.62462	2.42819	2.65856	2.59709	2.41477	3.08948	3.03816	2.68577	2.30507	2.72791
143	794.578	13.3646	PE 40:4(18:1/22:3)	[M-H]-	0.472772	0.367556	0.411657	0.409883	0.362383	0.398875	0.476032	0.398621	0.442867	0.42844	0.387574	0.440442	0.41062	0.373854	0.402867	0.403169	0.394095	0.393708	0.382855	0.393515	0.337888	0.361926	0.310896	0.418663	0.375691	0.435585	0.341898	0.407243	0.521488	0.41544	0.405594	0.426399	0.400793	0.388981	0.40616	0.42857	0.39873	0.367693	0.426471	0.363666	0.416062	0.419814	0.404914	0.359224	0.385015
144	792.566	13.5094	PE 40:5(18:0/22:5)	[M-H]-	0.842514	0.939649	0.873364	1.01523	0.864786	0.870052	0.928975	0.81545	0.770906	0.81435	0.76995	0.810803	0.833415	0.865798	0.871917	0.761147	0.845357	0.813774	0.774985	0.836315	0.990265	0.832979	0.841353	0.974258	0.868349	0.985651	0.78261	0.86872	0.990998	1.05855	0.728591	0.786893	0.773336	0.754431	0.715593	0.78787	0.804	0.842476	0.797883	0.800378	0.953919	0.898399	0.834196	0.759892	0.749848
145	790.55	13.3608	PE 40:6(18:0/22:6)	[M-H]-	1.41754	1.28894	1.34619	1.26916	1.33507	1.24589	1.33493	1.39345	1.46803	1.41757	1.40251	1.3678	1.37297	1.4642	1.4783	1.44973	1.57627	1.44523	1.45745	1.6088	1.05389	1.27164	1.27516	1.1247	1.17623	1.15377	1.22284	1.29314	1.27535	1.0785	1.7479	1.67959	1.61264	1.43912	1.36669	1.42278	1.46056	1.45627	1.38965	1.32222	1.38728	1.38471	1.54214	1.37082	1.69404
146	790.55	13.2235	PE 40:6(18:1/22:5)	[M-H]-	0.224445	0.207702	0.217632	0.159408	0.238783	0.203141	0.203006	0.233812	0.209527	0.228601	0.251134	0.181947	0.201398	0.242889	0.217751	0.179284	0.218284	0.208643	0.221071	0.241118	0.17129	0.215332	0.252103	0.199789	0.222763	0.164986	0.202136	0.171061	0.115227	0.148786	0.254217	0.241057	0.261057	0.195755	0.188649	0.203621	0.222799	0.195553	0.212779	0.206634	0.189291	0.190037	0.218097	0.261254	0.307351
147	788.533	12.8452	PE 40:7(18:1/22:6)	[M-H]-	0.736825	0.628343	0.638429	0.514503	0.649346	0.605884	0.613874	0.70397	0.677095	0.667335	0.839427	0.713042	0.768049	0.878798	0.850947	0.744975	0.765665	0.719894	0.823495	0.904734	0.575184	0.693724	0.770048	0.621051	0.69235	0.562863	0.727561	0.634947	0.520541	0.577407	0.879934	0.829774	0.901793	0.713148	0.81225	0.800573	0.843365	0.668172	0.79147	0.751638	0.597973	0.626348	0.788609	0.93864	1.12672
148	786.519	10.5634	PE 40:8(20:4/20:4)	[M-H]-	0.0759487	0.0528543	0.0638267	0.0586077	0.0565288	0.0594216	0.0754905	0.0646265	0.0774129	0.0637447	0.077251	0.08025	0.0827762	0.0778412	0.0750931	0.0778473	0.0772325	0.0684264	0.0774375	0.0907375	0.0616677	0.0639205	0.069825	0.0622925	0.0595436	0.0727997	0.0714954	0.0695208	0.0609412	0.0698264	0.0871081	0.0903924	0.0820083	0.067084	0.0719986	0.0850536	0.0760713	0.0592604	0.0835223	0.0699422	0.0699228	0.0756617	0.0792675	0.072136	0.100455
149	828.659	15.0965	PE 42:1(18:1/24:0)	[M-H]-	0.0527494	0.0684707	0.0577836	0.062738	0.0703739	0.0722557	0.0577228	0.080458	0.0633209	0.101347	0.0436905	0.0545183	0.0397071	0.0477565	0.0788385	0.0525972	0.0623871	0.0695683	0.0572451	0.0668407	0.0569653	0.0631389	0.0592264	0.0460808	0.0503393	0.0591724	0.0694369	0.0712666	0.0643828	0.039734	0.054029	0.0553335	0.0609156	0.0673783	0.0306506	0.043041	0.0427727	0.0573008	0.0315339	0.0562332	0.0719455	0.0699073	0.0372581	0.0350688	0.0411613
150	732.592	14.0165	PE O-36:0(O-20:0/16:0)	[M-H]-	0.0465469	0.0427127	0.0428832	0.0446436	0.0519757	0.0422674	0.0485741	0.0427113	0.0425681	0.0479545	0.042475	0.0460423	0.0422666	0.0389868	0.047842	0.0395769	0.0442196	0.0457669	0.0429786	0.0382353	0.045111	0.0430866	0.036925	0.0429833	0.0438484	0.0452403	0.0414892	0.0474274	0.0581191	0.0434163	0.0393203	0.0431785	0.0425435	0.0447489	0.041169	0.0451777	0.0406727	0.0489572	0.0423554	0.0439368	0.0465801	0.0421985	0.0371325	0.0378916	0.0347989
151	780.582	13.6658	PE O-40:4(O-20:0/20:4)	[M-H]-	0.387989	0.326004	0.319293	0.341835	0.309588	0.352873	0.426826	0.323892	0.314168	0.358627	0.274181	0.379931	0.317028	0.268485	0.291379	0.346164	0.305939	0.341127	0.277496	0.270568	0.331917	0.316434	0.262056	0.396035	0.334189	0.35797	0.250037	0.321999	0.563553	0.314878	0.285569	0.301053	0.285674	0.321444	0.291247	0.319523	0.275043	0.311491	0.337297	0.297487	0.338768	0.354261	0.291406	0.246417	0.249763
152	808.629	14.6847	PE O-42:4(O-18:1/24:3)	[M-H]-	0.0332834	0.0426279	0.031608	0.0304293	0.0287544	0.0356196	0.0320581	0.033239	0.0298278	0.0336006	0.0287152	0.0289791	0.0232255	0.0331981	0.0309729	0.0229309	0.0317702	0.0337587	0.0300873	0.0285537	0.034631	0.0372111	0.0400671	0.0365358	0.0343796	0.036676	0.0339745	0.0323171	0.0327335	0.029878	0.0249098	0.0303582	0.0271794	0.0279432	0.0228798	0.0247044	0.0264507	0.0325615	0.0223908	0.0273814	0.0341879	0.0270313	0.0223119	0.026373	0.0228911
153	806.622	14.3873	PE O-42:5(O-18:1/24:4)	[M-H]-	0.112745	0.127013	0.120353	0.127655	0.129329	0.118637	0.116644	0.111143	0.11356	0.112561	0.102675	0.105266	0.0968535	0.117698	0.128536	0.102772	0.128036	0.118678	0.106758	0.118496	0.107799	0.116967	0.103981	0.114634	0.0946403	0.120255	0.116154	0.1181	0.121831	0.102876	0.117693	0.131146	0.124804	0.12126	0.0919198	0.103976	0.106563	0.123067	0.0900132	0.0976004	0.141767	0.112198	0.102456	0.0909042	0.110672
154	802.59	14.0661	PE O-42:7(O-20:1/22:6)	[M-H]-	0.0309568	0.0324984	0.0344507	0.0400305	0.034739	0.0349023	0.0411686	0.0352754	0.0377674	0.0363303	0.0265569	0.0282612	0.0262271	0.035452	0.0362563	0.0326481	0.0329203	0.0313524	0.029441	0.0294395	0.0389576	0.0340994	0.0332696	0.0408702	0.0282298	0.0398598	0.0319635	0.0338832	0.0464394	0.037378	0.0325692	0.0383729	0.0348429	0.0334295	0.0303534	0.0337089	0.0279428	0.0419169	0.0267469	0.0303092	0.0456418	0.0330252	0.0379431	0.0272027	0.0350762
155	672.506	13.0777	PE P-32:1(P-16:0/16:1)	[M-H]-	0.0386314	0.0792268	0.0475239	0.0459372	0.056764	0.0628661	0.0431259	0.0593655	0.0298192	0.0557307	0.0504347	0.0451045	0.047744	0.0533989	0.0548066	0.0602456	0.0501292	0.0580146	0.046364	0.0483569	0.0571498	0.0530136	0.0778776	0.0519529	0.0610068	0.0324102	0.0427005	0.0434735	0.0508607	0.0367354	0.0363739	0.032936	0.0535817	0.0543872	0.0355392	0.0380493	0.043998	0.0512729	0.045116	0.0522793	0.0471578	0.0529492	0.0533343	0.0723039	0.0573381
156	700.539	13.6391	PE P-34:1(P-16:0/18:1)	[M-H]-	1.48117	2.01999	1.54163	1.63345	1.62067	1.91313	1.67674	1.83626	1.31903	1.62975	1.61493	1.57574	1.5903	1.64437	1.75587	1.76236	1.77837	1.80492	1.65898	1.62147	1.89479	1.89645	2.00107	1.68295	1.7993	1.47182	1.56708	1.56463	1.27833	1.39753	1.48537	1.42573	1.713	1.75927	1.38047	1.42205	1.47732	1.88514	1.36201	1.74789	1.70284	1.63148	1.60376	1.81871	1.55276
157	728.567	14.1242	PE P-36:1(P-18:0/18:1)	[M-H]-	1.47824	1.93421	1.48454	1.7165	1.5223	1.80433	1.57262	1.56223	1.38821	1.57959	1.56993	1.39388	1.54005	1.5749	1.85345	1.51315	1.69059	1.66839	1.67728	1.79707	1.927	1.87592	1.78743	1.70033	1.64351	1.58947	1.64491	1.66624	1.42299	1.5865	1.31239	1.40859	1.68685	1.84223	1.31604	1.36269	1.45128	1.88541	1.25607	1.71645	1.65006	1.62678	1.31253	1.44894	1.25213
158	726.542	13.6887	PE P-36:2(P-18:1/18:1)	[M-H]-	0.746521	0.821804	0.671488	0.635743	0.656347	0.859452	0.83128	0.676941	0.685161	0.762962	0.603838	0.678769	0.631587	0.660816	0.639849	0.780094	0.645659	0.780173	0.662362	0.909273	0.80038	0.77482	0.811602	0.779057	0.771927	0.681611	0.657094	0.658035	0.775169	0.654837	0.521004	0.506646	0.696715	0.881049	0.593172	0.639803	0.596552	0.688005	0.690923	0.691934	0.664314	0.858342	0.629527	0.717468	0.656585
159	724.538	13.3951	PE P-36:3(P-16:0/20:3)	[M-H]-	0.118606	0.159959	0.151345	0.186808	0.135282	0.148427	0.139924	0.155027	0.112478	0.127567	0.140669	0.13313	0.159911	0.149012	0.131234	0.131985	0.149082	0.141958	0.137119	0.155172	0.182339	0.151843	0.158582	0.164739	0.150525	0.150163	0.13794	0.139665	0.151108	0.171935	0.119468	0.119061	0.13595	0.154769	0.159593	0.148148	0.143328	0.165368	0.139132	0.14694	0.149974	0.133747	0.175582	0.179457	0.131262
160	724.538	13.3036	PE P-36:3(P-18:1/18:2)	[M-H]-	0.146651	0.137494	0.144798	0.144589	0.121915	0.149412	0.165368	0.123819	0.14919	0.13258	0.132388	0.146623	0.160763	0.146481	0.145587	0.166147	0.1471	0.143487	0.142764	0.198755	0.154335	0.152384	0.149931	0.148662	0.13895	0.143221	0.128595	0.128288	0.164817	0.14807	0.133148	0.133616	0.159445	0.172882	0.144902	0.156449	0.142034	0.143345	0.153938	0.148868	0.153621	0.170605	0.168769	0.156644	0.167582
161	722.523	13.1625	PE P-36:4(P-16:0/20:4)	[M-H]-	3.61283	3.71984	4.04569	3.96797	3.77766	3.66014	3.80082	3.93243	3.63423	3.45438	4.1725	4.11713	4.48974	4.0268	4.08178	4.30547	4.10129	3.9057	3.89061	4.3073	3.98494	3.93132	4.01244	3.67989	3.74706	3.36255	3.39157	3.59328	3.55543	3.50166	4.76448	4.6285	4.51399	4.28201	3.94976	3.95579	4.35547	4.29261	4.08619	4.09892	4.17282	4.0175	5.12405	4.85112	4.71181
162	720.506	12.727	PE P-36:5(P-16:0/20:5)	[M-H]-	0.0406583	0.0491544	0.0444463	0.0437661	0.0399982	0.0467836	0.0441128	0.0503331	0.0352049	0.0389739	0.0486795	0.0455003	0.0580838	0.0474634	0.0492735	0.0622354	0.0502459	0.0509288	0.0480224	0.0534479	0.047747	0.0533681	0.0495137	0.0395311	0.0485386	0.0371961	0.0447862	0.0396368	0.0425177	0.0376391	0.0484789	0.0421179	0.0502289	0.0520704	0.0483091	0.0451295	0.0478051	0.0443027	0.0574929	0.0516573	0.0443598	0.0473337	0.0691159	0.0749204	0.0612769
163	756.592	14.5398	PE P-38:1(P-18:0/20:1)	[M-H]-	0.314557	0.443791	0.292228	0.314754	0.352853	0.368973	0.309478	0.316525	0.268414	0.329305	0.293015	0.270954	0.26391	0.296593	0.368031	0.254527	0.315178	0.347857	0.32399	0.305016	0.345359	0.39746	0.378629	0.353703	0.347942	0.320591	0.369684	0.317259	0.326797	0.305805	0.233602	0.26392	0.281857	0.322681	0.27148	0.277913	0.262503	0.324227	0.239743	0.341603	0.316245	0.281626	0.200338	0.24955	0.21765
164	754.574	14.2234	PE P-38:2(P-16:0/22:2&P-18:0/20:2)	[M-H]-	0.653283	0.711153	0.549402	0.541825	0.592564	0.648909	0.64395	0.574896	0.528879	0.654392	0.478128	0.584215	0.519432	0.508299	0.561971	0.55262	0.56092	0.60655	0.522456	0.483711	0.60571	0.628583	0.596418	0.670727	0.616981	0.602128	0.519142	0.551955	0.81551	0.544222	0.457006	0.49296	0.526826	0.557326	0.493184	0.532551	0.462436	0.561192	0.521658	0.584369	0.572676	0.555346	0.435492	0.466608	0.438141
165	748.538	13.2311	PE P-38:5(P-18:1/20:4)	[M-H]-	2.8383	2.89808	3.15875	2.9636	2.86134	2.86775	2.91727	2.87119	2.85225	2.57709	3.37384	2.85603	3.28425	3.30894	3.14302	3.05714	3.03196	2.85763	2.93612	3.33206	3.1092	2.93486	3.32338	2.99667	2.95591	2.83051	3.09541	2.74283	2.55319	2.97011	3.35074	3.20331	3.31437	3.12404	3.1782	3.20158	3.38541	3.10181	3.20948	3.07106	3.21335	3.03912	3.71065	3.93048	3.82214
166	784.632	14.9326	PE P-40:1(P-18:0/22:1)	[M-H]-	0.048545	0.0836809	0.0422184	0.0511112	0.0617949	0.065168	0.0372031	0.0484885	0.035914	0.0473312	0.0553298	0.0358208	0.039669	0.0514279	0.0701157	0.032937	0.0493737	0.0571704	0.0576898	0.0531173	0.0543984	0.0765452	0.0707955	0.053248	0.0576796	0.0546347	0.0872232	0.05211	0.0416672	0.051622	0.0316225	0.0345857	0.0402478	0.0588254	0.0396515	0.0458171	0.0443784	0.0524859	0.0306929	0.0583003	0.0521557	0.0395128	0.0235687	0.0361052	0.0283542
167	780.589	14.3644	PE P-40:3(P-18:0/22:3)	[M-H]-	1.74876	1.90186	1.52158	1.50945	1.55949	1.72507	1.78438	1.59336	1.50595	1.67346	1.42205	1.68838	1.43225	1.4257	1.47534	1.50908	1.47572	1.64937	1.4075	1.33567	1.65944	1.691	1.58061	1.89499	1.76048	1.68745	1.44217	1.49113	2.22302	1.47779	1.34528	1.39679	1.38983	1.50704	1.41312	1.44825	1.33569	1.54555	1.47624	1.50433	1.54249	1.55819	1.1727	1.24628	1.14038
168	778.595	14.047	PE P-40:4(P-18:0/22:4)	[M-H]-	6.53731	6.40758	6.10861	6.41273	5.89296	6.41153	6.87863	6.13023	6.13511	6.28779	5.53917	6.24705	5.68169	5.57203	5.95035	5.84835	6.21399	6.20159	5.65017	5.69005	5.98523	5.96418	5.2208	6.68325	5.85156	6.4977	5.21537	5.85658	7.75615	5.80111	5.98944	6.30992	5.74762	5.87425	5.3728	5.664	5.49597	6.09819	5.63431	5.56171	6.43342	6.00381	5.31513	4.76593	4.85142
169	776.576	13.0891	PE P-40:5(P-20:1/20:4)	[M-H]-	0.333499	0.330812	0.291904	0.326819	0.290259	0.316779	0.344211	0.282351	0.263345	0.28185	0.264493	0.320652	0.325895	0.274077	0.278838	0.27436	0.283147	0.305756	0.257292	0.248452	0.353067	0.298256	0.287807	0.370079	0.340955	0.343124	0.248259	0.299807	0.421365	0.34729	0.242214	0.254589	0.270275	0.276301	0.253103	0.287884	0.27283	0.307348	0.32269	0.311192	0.301577	0.30338	0.271746	0.254852	0.224851
170	747.527	9.29672	PG 34:1(16:0/181&16:1/18:0)	[M-H]-	0.330611	0.355175	0.362098	0.300065	0.340625	0.368837	0.330253	0.405176	0.360178	0.399445	0.490691	0.3674	0.474625	0.428341	0.415359	0.381766	0.419077	0.371316	0.490778	0.466858	0.257736	0.353689	0.435514	0.226859	0.374822	0.259784	0.401525	0.375694	0.16137	0.294562	0.4528	0.401783	0.450341	0.381915	0.584612	0.461356	0.492423	0.347901	0.47433	0.461749	0.313404	0.371537	0.4645	0.578166	0.562134
171	745.511	7.63635	PG 34:2(16:0/18:2&16:1/18:1)	[M-H]-	0.00612654	0.00488978	0.00620031	0.00802381	0.00599052	0.00587498	0.0103207	0.0096457	0.00975732	0.00691738	0.0104804	0.00644624	0.0128698	0.011051	0.00827571	0.0102379	0.00701179	0.00720971	0.0124561	0.0111631	0.00956619	0.00786987	0.0127743	0.00420391	0.0107874	0.0078572	0.0111929	0.010914	0.00184817	0.0121136	0.0119936	0.0118012	0.00798076	0.00831532	0.0184814	0.0110655	0.0143528	0.00661904	0.0139791	0.0102206	0.00868998	0.0100312	0.015112	0.0137005	0.0120734
172	773.543	8.28162	PG 36:2(18:1/18:1)	[M-H]-	0.00527027	0.0161118	0.0148284	0.00806534	0.0095921	0.00895713	0.00946172	0.0108977	0.0120468	0.0113576	0.0230067	0.0110378	0.024025	0.0213704	0.0115284	0.0153633	0.0085445	0.00951249	0.0162659	0.0155423	0.0120181	0.0147568	0.0245058	0.00516703	0.0220273	0.00547412	0.0189698	0.0153599	0.00127304	0.00857898	0.0127093	0.0128575	0.0159348	0.0176963	0.0249507	0.0231916	0.0172568	0.0129105	0.0238253	0.0214379	0.00538431	0.0158551	0.0175574	0.0290507	0.0216643
173	771.528	7.89178	PG 36:3(18:1/18:2)	[M-H]-	0.0318762	0.0399338	0.0392651	0.0598455	0.038347	0.0330971	0.0325417	0.0350638	0.018965	0.0325587	0.0340951	0.0249717	0.0489065	0.0347771	0.0319849	0.00581397	0.0310109	0.0189643	0.0310202	0.0326841	0.109798	0.0490939	0.0508329	0.0580173	0.0530008	0.0655023	0.0602934	0.0424965	0.0239518	0.110504	0.0123668	0.0239809	0.0186799	0.00822784	0.0187662	0.0276464	0.0447117	0.0389667	0.0349156	0.0513133	0.0427348	0.0241576	0.0260637	0.0227013	0.022612
174	769.512	5.50693	PG 36:4(18:2/18:2)	[M-H]-	0.01197	0.00636959	0.0175598	0.012298	0.0113076	0.0100692	0.0156519	0.00698984	0.018637	0.0108564	0.0135015	0.0176856	0.0162366	0.0122442	0.0103954	0.0182674	0.0127134	0.00739321	0.0130012	0.0127366	0.00740541	0.00781735	0.00834053	0.00345541	0.00940567	0.00962432	0.00986384	0.0165321	0.0121586	0.012887	0.0153878	0.0204346	0.0117043	0.0162414	0.0262424	0.0199028	0.0187302	0.00545857	0.0186702	0.0112803	0.0167739	0.0322525	0.0237684	0.0119854	0.0234198
175	793.512	5.37348	PG 38:6(18:2/20:4)	[M-H]-	0.0147127	0.0105538	0.0232156	0.0164126	0.0145513	0.0149442	0.0223061	0.0122859	0.0282616	0.0235045	0.0143577	0.016475	0.0157228	0.0114857	0.011046	0.0212766	0.0165676	0.0112372	0.0162694	0.0141344	0.00620145	0.0083784	0.0121964	0.00678037	0.0115226	0.012697	0.0127575	0.022826	0.0228729	0.0154092	0.0163512	0.0195731	0.0155415	0.0178453	0.026408	0.0258679	0.0191315	0.00638443	0.0166731	0.00888159	0.0240061	0.0398767	0.0321408	0.013658	0.027008
176	823.559	9.52928	PG 40:5(18:0/22:5)	[M-H]-	0.000837945	0.00121769	0.00198603	0.00101345	0.00394874	0.000854185	0.000287176	0.00216238	0.00162476	0.00267104	0.00484357	0.000860747	0.00382432	0.00377821	0.0038248	0.000472465	0.0024411	0.000795035	0.00325556	0.00322256	0.00218443	0.00206269	0.00327768	0.000288067	0.00192757	0.000379573	0.00356094	0.0019024	0.000123568	0.00155398	0.00329898	0.00278313	0.00514819	0.00205951	0.00318935	0.00274539	0.00397721	0.0013557	0.00360864	0.00462737	0.00116577	0.00155429	0.00362303	0.00511057	0.00559547
177	821.541	7.48	PG 40:6(18:1/22:5)	[M-H]-	0.0159319	0.0172868	0.0187575	0.0118729	0.0233053	0.0155857	0.0144502	0.0206218	0.0198385	0.0304898	0.025747	0.0173079	0.0207543	0.0212022	0.0180031	0.0128427	0.0164673	0.0121451	0.0186662	0.0195008	0.0132053	0.0145561	0.0233426	0.00992264	0.0204253	0.00774749	0.017476	0.0192167	0.00416035	0.0112489	0.0184411	0.0162375	0.0234233	0.0165002	0.0241211	0.0215303	0.0209003	0.0135775	0.0237186	0.0230268	0.0135679	0.0194496	0.02304	0.0305215	0.0348603
178	817.512	5.12565	PG 40:8(20:4/20:4)	[M-H]-	0.034273	0.018908	0.0333157	0.0282094	0.0238113	0.0235638	0.0389794	0.028661	0.0391314	0.0363997	0.0268788	0.0294782	0.0377406	0.0358029	0.0237417	0.0378268	0.0311456	0.0221806	0.0286334	0.0288451	0.0161637	0.015383	0.0174752	0.0123175	0.0194082	0.0261915	0.0246383	0.0481363	0.0224906	0.0250551	0.0374507	0.037165	0.0235303	0.0357541	0.048429	0.0460623	0.0433254	0.0204518	0.0369013	0.0233473	0.0319179	0.0438125	0.0396472	0.0232878	0.0404894
179	841.512	4.99887	PG 42:10(20:4/22:6)	[M-H]-	0.0477775	0.0288927	0.0457398	0.0375526	0.042574	0.0333351	0.0518779	0.0382125	0.0540728	0.0605397	0.0292668	0.0334658	0.0370472	0.0352579	0.0332896	0.0339634	0.0387505	0.0265098	0.0379446	0.0382012	0.0184136	0.0142945	0.022569	0.0161394	0.0251272	0.0308894	0.0260497	0.0575949	0.0346233	0.0364318	0.0313369	0.0407903	0.0311794	0.0258628	0.0368441	0.0493945	0.0369484	0.0200301	0.0357935	0.0271244	0.0369705	0.0385462	0.043303	0.0257363	0.0478857
180	865.512	4.78155	PG 44:12(22:6/22:6)	[M-H]-	0.0577639	0.0245644	0.0400031	0.0355169	0.0368637	0.0440598	0.0435928	0.0492662	0.0533643	0.0522061	0.0472961	0.0447427	0.0513337	0.0549592	0.0623145	0.0596009	0.0440046	0.0338131	0.0593347	0.054577	0.0215052	0.0204325	0.0235342	0.0205815	0.0246534	0.0372039	0.0384903	0.072406	0.028009	0.037714	0.0509558	0.0488474	0.0385112	0.049216	0.0623826	0.0633342	0.0547552	0.0307232	0.0618873	0.0451176	0.032862	0.0347729	0.0423904	0.0465911	0.0587693
181	835.543	8.70865	PI 34:1(16:1/18:0)	[M-H]-	0.389	0.514424	0.440055	0.330877	0.488539	0.459419	0.376483	0.566408	0.345243	0.497644	0.489903	0.401033	0.458124	0.455853	0.396866	0.404357	0.467036	0.473618	0.546881	0.460062	0.376562	0.489804	0.652414	0.278043	0.525859	0.253192	0.458673	0.459542	0.174911	0.24463	0.611271	0.483819	0.560549	0.448958	0.427679	0.414503	0.50819	0.473738	0.480223	0.556896	0.41902	0.528943	0.473552	0.601989	0.737511
182	833.528	7.07587	PI 34:2(16:1/18:1)	[M-H]-	0.0810492	0.0769301	0.0852905	0.0637296	0.0812952	0.0780694	0.0829537	0.0824956	0.0719956	0.0860474	0.0785225	0.0746627	0.099285	0.0920922	0.0620692	0.0966605	0.0870176	0.0764374	0.0911429	0.0907195	0.0731998	0.077651	0.112122	0.0685927	0.0811171	0.07035	0.0741121	0.0866784	0.0431048	0.0657455	0.110035	0.102811	0.102826	0.0729587	0.0723917	0.0783916	0.0885374	0.0656265	0.0893579	0.0961145	0.090606	0.0963374	0.102443	0.0975847	0.122576
183	863.575	11.7195	PI 36:1(18:0/18:1)	[M-H]-	0.15461	0.246515	0.173228	0.149665	0.203726	0.233093	0.13525	0.19991	0.156211	0.201144	0.214965	0.143692	0.191469	0.180048	0.209457	0.155849	0.19377	0.206651	0.237363	0.180651	0.196179	0.239051	0.273872	0.161956	0.246429	0.154779	0.25733	0.197133	0.0746994	0.137129	0.169683	0.136838	0.174337	0.223081	0.246937	0.17882	0.191522	0.215666	0.171728	0.248249	0.15165	0.155269	0.103304	0.170827	0.157729
184	861.56	9.5636	PI 36:2(18:0/18:2)	[M-H]-	0.166334	0.176899	0.21086	0.203835	0.179133	0.193391	0.17552	0.191579	0.182416	0.182924	0.220142	0.163107	0.216762	0.22838	0.197223	0.180858	0.220566	0.194393	0.227022	0.208205	0.229745	0.22027	0.205448	0.168604	0.180149	0.230595	0.236709	0.218583	0.131127	0.21154	0.256402	0.249663	0.203998	0.201405	0.230521	0.21925	0.23015	0.234594	0.18425	0.219613	0.228076	0.191866	0.216624	0.167925	0.192106
185	861.559	9.16328	PI 36:2(18:1/18:1)	[M-H]-	0.23289	0.318042	0.257035	0.192897	0.283232	0.284423	0.199795	0.307018	0.228316	0.289898	0.316125	0.195079	0.274543	0.314492	0.226631	0.245052	0.27597	0.277478	0.302937	0.290761	0.275241	0.317908	0.451075	0.210455	0.360636	0.206748	0.330656	0.222396	0.091859	0.188208	0.298983	0.245134	0.29681	0.251275	0.290163	0.274632	0.278709	0.254089	0.257003	0.323166	0.200434	0.21412	0.244052	0.323282	0.347963
186	859.544	7.43427	PI 36:3(18:1/18:2)	[M-H]-	0.118677	0.0843746	0.124561	0.0938563	0.114218	0.0982913	0.111431	0.1057	0.115051	0.113417	0.120257	0.0927749	0.128145	0.134903	0.0906285	0.146918	0.139033	0.101851	0.127034	0.150216	0.105474	0.106991	0.11541	0.0796069	0.105048	0.106338	0.125238	0.109377	0.0707035	0.110871	0.171092	0.158112	0.12575	0.110359	0.147959	0.143935	0.126593	0.0991883	0.110582	0.126972	0.120698	0.122162	0.154437	0.133154	0.18075
187	857.527	6.97575	PI 36:4(16:0/20:4)	[M-H]-	0.205036	0.207985	0.232109	0.219358	0.217763	0.218881	0.239678	0.250598	0.231071	0.245527	0.217079	0.214588	0.23692	0.237725	0.211961	0.212552	0.221923	0.198307	0.222015	0.235424	0.174069	0.193989	0.191789	0.137906	0.171961	0.206326	0.214807	0.226338	0.141368	0.208534	0.285664	0.31253	0.261637	0.193634	0.204061	0.226508	0.250617	0.21307	0.218638	0.227898	0.255581	0.237977	0.278462	0.196379	0.263349
188	887.575	10.4643	PI 38:3(18:0/20:3)	[M-H]-	0.153457	0.241616	0.208863	0.252666	0.207387	0.233297	0.158196	0.222201	0.187634	0.190938	0.237251	0.210155	0.239198	0.206738	0.229503	0.135247	0.215815	0.206267	0.225742	0.213192	0.229385	0.204922	0.226885	0.191553	0.194704	0.197749	0.225195	0.216329	0.110118	0.184283	0.218902	0.202224	0.234146	0.189577	0.187971	0.178887	0.228125	0.251622	0.209802	0.246039	0.198872	0.173308	0.208101	0.193984	0.207048
189	885.559	9.39203	PI 38:4(18:0/20:4)	[M-H]-	4.08427	4.0769	4.43428	4.12773	4.07439	4.37235	3.97406	4.50728	4.33186	4.62392	4.70981	4.14	4.50898	4.41731	4.60298	4.19895	4.77818	4.13192	4.65956	4.55887	3.54247	3.91665	3.90916	3.27778	3.69847	4.05653	4.12971	4.28987	3.15789	3.66287	5.15302	4.87604	4.57299	4.1416	4.34098	4.27732	4.70711	4.52055	4.13795	4.47723	4.43144	4.06297	4.57532	4.13395	4.43811
190	913.591	11.5289	PI 40:4(18:0/22:4)	[M-H]-	0.230071	0.269716	0.269745	0.273411	0.265314	0.307176	0.248364	0.311024	0.291184	0.313889	0.264921	0.226241	0.230214	0.252663	0.264106	0.178147	0.287092	0.250129	0.291106	0.276667	0.205345	0.211821	0.232986	0.180562	0.20879	0.226374	0.239415	0.266557	0.128409	0.191152	0.300904	0.297405	0.279583	0.22355	0.227935	0.236255	0.25248	0.240583	0.208883	0.218943	0.245767	0.231197	0.238201	0.200325	0.260997
191	911.575	10.6587	PI 40:5(18:0/22:5)	[M-H]-	0.0279682	0.0312582	0.0317304	0.0290405	0.0332522	0.038018	0.0227097	0.0322523	0.0278214	0.0346282	0.0394398	0.0264078	0.0291939	0.0296979	0.0382246	0.0199724	0.0344258	0.0324212	0.0324349	0.0325934	0.0220381	0.0277018	0.0311982	0.0206219	0.0269863	0.025743	0.0303418	0.0269781	0.0125926	0.0228041	0.0281302	0.0261606	0.0383356	0.0311837	0.0315344	0.0277095	0.0316547	0.0348124	0.0320811	0.0336993	0.0242731	0.0229514	0.0273412	0.0303884	0.0288517
192	907.545	6.92238	PI 40:7(20:4/20:3)	[M-H]-	0.024577	0.0256548	0.0267355	0.0195887	0.0273187	0.0218105	0.018676	0.0264325	0.0224967	0.0278827	0.033823	0.0211824	0.0309492	0.0293053	0.0229872	0.0213007	0.0262485	0.0235402	0.0269675	0.0315917	0.0313659	0.029485	0.0355293	0.023196	0.0306787	0.02312	0.0305754	0.0233112	0.0109648	0.0238879	0.0305168	0.0263983	0.0286876	0.0205077	0.0241847	0.026405	0.0310723	0.0227098	0.0240039	0.029236	0.0194817	0.0168578	0.0259435	0.0317939	0.0334728
193	905.53	5.68613	PI 40:8(20:4/20:4)	[M-H]-	0.0170481	0.0107911	0.0129885	0.012963	0.0163249	0.00897153	0.0110991	0.0122677	0.0101241	0.0117126	0.0147842	0.0122169	0.0187225	0.016749	0.0136711	0.00677996	0.0186751	0.0125041	0.0161034	0.0207015	0.0275291	0.0163286	0.0145694	0.0178605	0.0160984	0.0205398	0.0172632	0.0160434	0.00658713	0.0316178	0.00848887	0.0131499	0.0114383	0.00569447	0.00819886	0.0134105	0.0152613	0.0120008	0.0120718	0.0138579	0.010741	0.00696366	0.00971948	0.00748565	0.0096199
194	788.553	11.8682	PS 36:1(18:0/18:1)	[M-H]-	0.989945	1.01525	1.05945	0.857941	1.13428	1.02532	0.821756	1.04277	1.08993	1.12999	1.18366	1.02516	1.12842	1.01024	1.09889	1.07515	1.0793	1.08408	1.14755	1.09187	0.908922	1.11878	1.14528	0.830974	1.11083	0.818285	1.11216	0.976539	0.560913	0.676668	1.19093	0.995243	1.03912	1.12782	1.12823	1.04601	1.08294	0.997145	1.10484	1.18334	0.89732	1.04685	0.942857	1.18486	1.16486
195	786.537	9.69322	PS 36:2(18:0/18:2)	[M-H]-	0.227971	0.247111	0.328121	0.274254	0.27135	0.250737	0.241291	0.255224	0.331769	0.275662	0.316912	0.275224	0.310147	0.294824	0.257072	0.328124	0.313002	0.288227	0.334604	0.294295	0.190756	0.285689	0.272181	0.184422	0.25799	0.228514	0.297273	0.288809	0.224664	0.208572	0.305669	0.269959	0.289995	0.366529	0.421089	0.354042	0.331839	0.28394	0.315366	0.311509	0.268987	0.316494	0.343712	0.286335	0.283694
196	784.524	7.53342	PS 36:3(18:1/18:2)	[M-H]-	0.0100725	0.0105488	0.0159443	0.00952469	0.0149391	0.0119525	0.0119558	0.0129878	0.0154754	0.0136112	0.0153191	0.0130372	0.0166147	0.0152141	0.0136112	0.0187704	0.0145497	0.0115749	0.0135676	0.0194171	0.0109493	0.0140581	0.0167125	0.00554474	0.0112368	0.0098669	0.0153794	0.0135045	0.00507425	0.0106229	0.0148339	0.0136116	0.0189925	0.0143574	0.0198914	0.0182205	0.0143858	0.00839064	0.0149014	0.0194079	0.0110857	0.0138567	0.0188562	0.0198047	0.0256494
197	812.554	10.6168	PS 38:3(18:0/20:3&16:0/22:3)	[M-H]-	0.192172	0.199072	0.23508	0.205436	0.235217	0.18897	0.161027	0.197162	0.203014	0.186292	0.277086	0.232064	0.284959	0.218347	0.209716	0.202157	0.246997	0.217127	0.239643	0.248109	0.177581	0.219136	0.224837	0.170722	0.202352	0.158498	0.240102	0.205193	0.131984	0.152319	0.278332	0.246002	0.254135	0.21959	0.228086	0.217853	0.243166	0.22144	0.26025	0.25334	0.199381	0.223787	0.308905	0.301898	0.301576
198	810.538	9.52165	PS 38:4(18:0/20:4)	[M-H]-	0.357277	0.34993	0.493172	0.412134	0.436028	0.332355	0.386839	0.347922	0.498567	0.38376	0.445247	0.44038	0.396461	0.40559	0.406837	0.446926	0.399002	0.351328	0.404008	0.398578	0.299232	0.397323	0.406913	0.277173	0.354341	0.362419	0.384967	0.392813	0.408558	0.311963	0.469153	0.49295	0.433004	0.494216	0.51979	0.474405	0.473288	0.37233	0.454439	0.387463	0.433346	0.51341	0.561772	0.400684	0.488951
199	808.521	9.70085	PS 38:5(18:0/20:5&18:2/20:3)	[M-H]-	0.0522697	0.0530305	0.0739839	0.0635734	0.0600438	0.0511107	0.0540905	0.0553612	0.073058	0.0582775	0.0692288	0.0562499	0.0715877	0.0670988	0.0601065	0.0729694	0.0656553	0.0624883	0.0732213	0.0664412	0.0457098	0.0613248	0.0609951	0.0430239	0.0564086	0.0477757	0.0662723	0.065862	0.0459868	0.0434108	0.0701594	0.0599876	0.0659271	0.0825181	0.0947156	0.0832421	0.0739759	0.0646419	0.0741156	0.068297	0.058943	0.0722497	0.0778523	0.0652193	0.0658694
200	838.57	11.689	PS 40:4(18:0/22:4)	[M-H]-	0.422522	0.41963	0.502107	0.428342	0.495023	0.44093	0.359161	0.426661	0.490275	0.460346	0.460331	0.394274	0.405471	0.410705	0.447406	0.380929	0.495752	0.419838	0.480497	0.43558	0.308402	0.396314	0.355085	0.296903	0.346936	0.366958	0.41274	0.391849	0.251426	0.275805	0.522345	0.511779	0.400154	0.443024	0.446671	0.413038	0.452813	0.383525	0.413357	0.387406	0.451167	0.458847	0.413199	0.359532	0.45929
201	836.554	9.77708	PS 40:5(18:0/22:5)	[M-H]-	0.189351	0.197729	0.232033	0.199234	0.213141	0.193697	0.187569	0.198837	0.253573	0.177268	0.248377	0.185155	0.231529	0.245345	0.2392	0.220236	0.213888	0.205396	0.273463	0.254226	0.15786	0.186663	0.21292	0.143399	0.195851	0.175009	0.258074	0.210687	0.134457	0.176296	0.243605	0.218038	0.206859	0.225633	0.27643	0.253936	0.246984	0.193096	0.218659	0.208245	0.208502	0.225239	0.26556	0.262747	0.263639
202	834.538	9.02127	PS 40:6(18:0/22:6)	[M-H]-	0.635314	0.5978	0.612889	0.48576	0.649735	0.568374	0.452826	0.552502	0.627613	0.599574	0.779288	0.572444	0.696396	0.727988	0.743333	0.646038	0.719091	0.634391	0.691678	0.659865	0.450331	0.610719	0.586766	0.407926	0.534226	0.514393	0.647817	0.574015	0.388311	0.44779	0.734273	0.682702	0.69708	0.652087	0.774147	0.70245	0.795342	0.66917	0.79498	0.782435	0.50637	0.526873	0.618282	0.60138	0.700329
204	856.522	9.02127	PS 42:9(20:3/22:6)	[M-H]-	0.113492	0.0927407	0.110257	0.088489	0.111061	0.0904623	0.0848181	0.100176	0.124135	0.0995341	0.143103	0.103332	0.128766	0.133614	0.136693	0.120897	0.107977	0.108373	0.123395	0.115719	0.0801851	0.0954807	0.0986209	0.0658602	0.0861673	0.0949417	0.114685	0.103119	0.0606136	0.0799785	0.134626	0.127367	0.121656	0.114883	0.144919	0.131343	0.143364	0.12788	0.146527	0.133772	0.0875658	0.0985107	0.118185	0.1063	0.118198
[truncated: 5 more columns]
