# Supplementary material for: The lipoprotein-associated phospholipase A2 inhibitor Darapladib sensitises cancer cells to ferroptosis by remodelling lipid metabolism
Source: Nat Commun. 2023 Sep 15;14:5728. doi: 10.1038/s41467-023-41462-9 (PMC10504358; doi:10.1038/s41467-023-41462-9)
Supplement: Supplementary file 13 — Source Data [file 41467_2023_41462_MOESM13_ESM.xlsx]

## Sheet: Fig.1 b
Fig.1 b	Hs746T		RSL3 (µM)	0	0.025	0.05	0.1	0.25	0.5	1			SNU484		RSL3 (µM)	0	0.1	0.25	0.5	0.75	1	2
		RSL3	#1	100	94.8289	84.4887	75.7015	53.0357	44.3187	32.5915				RSL3	#1	100	88.0382	74.1959	73.0124	70.2579	52.093	31.4719
			#2	100	105.749	93.991	84.364	58.6965	49.2188	35.0678					#2	100	89.6002	74.574	73.8243	70.1038	52.4862	32.0141
			#3	100	92.2246	87.1301	83.8483	61.0394	41.4469	33.4014					#3	100	95.529	81.5689	76.6202	69.8794	51.9211	21.5502
			#4	100	104.311	97.9149	93.9073	67.1341	45.4003	37.332					#4	100	92.47	79.9098	75.1629	67.6283	49.7203	20.9492
			#5	100	95.9786	94.2465	84.7269	66.6472	50.9607	37.8275					#5	100	99.5228	90.5491	83.9282	74.385	56.0684	25.053
			#6	100	99.2974	97.6738	87.0735	69.5367	52.9764	39.0684					#6	100	98.0283	90.3873	83.6281	73.1568	54.8487	24.7636
			Avr.	100	98.7315	92.5742	84.9369	62.6816	47.387	35.8814					Avr.	100	93.8647	81.8642	77.696	70.9019	52.8563	25.967
			SD	0	5.40076	5.556	5.86318	6.2316	4.38211	2.59554					SD	0	4.60866	7.26536	4.86888	2.45072	2.26788	4.77162
		RSL3 + Fer-1	#1	90.1968	87.6636	88.1713	83.3917	89.5506	86.2748	91.306				RSL3 + Fer-1	#1	100.212	103.605	97.7468	94.7747	97.0564	95.7425	97.8561
			#2	103.574	97.0886	98.6601	92.808	99.7921	97.03	101.579					#2	103.677	106.74	99.2485	96.2572	98.4383	97.8235	100.694
			#3	95.8506	89.419	94.5034	95.1588	88.3406	87.9007	87.0425					#3	104.107	98.4178	104.896	100.948	99.3327	100.255	99.1439
			#4	110.293	102.335	105.465	106.416	100.038	98.781	99.5747					#4	104.949	96.907	103.353	98.7643	97.0539	98.0203	97.2272
			#5	93.2423	99.2172	91.0569	93.6551	87.0462	89.6963	87.5386					#5	115.437	106.887	102.645	94.2264	98.8633	101.64	99.6851
			#6	100.835	95.6622	93.8428	96.4972	90.2575	93.1794	91.0248					#6	107.456	106.466	102.659	94.4732	99.2838	101.33	98.6115
			Avr.	98.9987	95.231	95.2832	94.6544	92.5041	92.1437	93.011					Avr.	105.973	103.17	101.758	96.5739	98.3381	99.1353	98.8696
			SD	7.38096	5.6752	6.10229	7.39244	5.84407	5.04857	6.14682					SD	5.19132	4.45914	2.69716	2.72719	1.0451	2.31607	1.25375
		RSL3 + Darapladib	#1	90.2747	79.8591	47.8934	29.0411	18.8969	14.8414	13.7067				RSL3 + Darapladib	#1	105.677	85.5325	36.2583	5.19681	1.68942	1.58108	1.60495
			#2	102.803	88.321	51.7842	31.5015	20.0261	16.3991	14.8108					#2	103.175	87.2917	36.1011	5.00595	1.57378	1.48076	1.5775
			#3	91.4776	72.6415	37.3723	18.1415	14.7176	13.4553	13.3798					#3	107.045	95.1158	37.2946	5.16534	1.78148	1.61585	1.61585
			#4	105.777	80.8521	40.8321	19.5658	15.7476	14.5471	14.4103					#4	108.671	93.0003	36.641	4.82783	1.59358	1.44665	1.65763
			#5	93.6693	85.4642	38.8224	26.2144	15.2019	15.0169	14.8382					#5	118.266	85.2208	41.7663	5.53506	1.70081	1.56084	1.70293
			#6	98.6575	87.4337	38.842	25.4899	14.9409	14.6853	14.565					#6	119.173	93.2638	52.0058	6.26603	1.67541	1.49949	1.52253
			Avr.	97.1098	82.4286	42.5911	24.9924	16.5885	14.8242	14.2852					Avr.	110.335	89.9041	40.0112	5.33284	1.66908	1.53078	1.61356
			SD	6.32769	5.89678	5.85178	5.23227	2.27994	0.94738	0.605059					SD	6.74615	4.37963	6.24598	0.513846	0.0759974	0.0651596	0.0626025
		RSL3 + Darapladib + Fer-1	#1	93.4969	88.3322	80.6363	81.1873	81.9153	80.8183	84.6726				RSL3 + Darapladib + Fer-1	#1	105.935	105.25	103.565	97.7413	101.341	97.2125	95.8205
			#2	107.168	98.4948	91.4465	91.6209	92.2451	92.0987	96.0305					#2	110.995	108.332	105.402	99.9684	104.687	100.29	97.4301
			#3	93.1003	86.5319	84.6984	92.2892	86.2154	87.5679	91.8298					#3	105.361	108.609	105.752	97.7293	97.0793	97.2016	102.223
			#4	107.468	96.3068	94.9517	103.775	96.4067	99.5717	103.298					#4	107.084	106.589	105.825	97.2725	96.5359	97.636	102.337
			#5	89.6415	91.1003	84.8166	90.5296	88.9669	81.5403	85.3866					#5	110.491	101.069	107.24	101.798	101.156	107.21	100.334
			#6	96.2594	93.7069	88.2018	93.1766	91.4661	85.5908	90.2546					#6	113.273	100.216	106.997	101.13	101.317	108.573	101.307
			Avr.	97.8557	92.4122	87.4585	92.0965	89.5359	87.8646	91.9121					Avr.	108.857	105.011	105.797	99.2733	100.353	101.354	99.9084
			SD	7.62561	4.6214	5.17196	7.20124	5.05364	7.06952	6.99071					SD	3.18276	3.60714	1.3162	1.95141	3.0535	5.21075	2.69226

## Sheet: Fig.1 e
Fig.1 e	Hs746T		ㅡ			Darapladib					SNU484		ㅡ			Darapladib
			DMSO	RSL3	RSL3 + Fer-1	DMSO	RSL3	RSL3 + Fer-1					DMSO	RSL3	RSL3 + Fer-1	DMSO	RSL3	RSL3 + Fer-1
		#1	8.96	25.8	13.09	6.04	96.53	15.09				#1	6.2	11.07	7.13	7.37	71.09	8.09
		#2	8.72	27.37	10.34	6.54	89.25	13.18				#2	5.95	9.18	6.69	6.86	70.1	8.42
		#3	8.74	25.4	9.48	6.97	89.66	8.35				#3	5.58	9.65	5.96	6.74	68.22	8.64
		Avr.	8.80667	26.19	10.97	6.51667	91.8133	12.2067				Avr.	5.91	9.96667	6.59333	6.99	69.8033	8.38333
		SD	0.10873	0.850216	1.53963	0.380029	3.33938	2.83636				SD	0.254689	0.803423	0.482517	0.27313	1.1903	0.226029
							0.000351316	8.50743e-06									1.10025e-06	5.79281e-05

## Sheet: Fig.1 f
Fig.1 f	Hs746T		RSL3 (µM)	0	0.01	0.025	0.05	0.1	0.25			SNU484		RSL3 (µM)	0	0.01	0.025	0.05	0.1	0.25
		High_RSL3	#1	100	94.79	95.3372	93.4074	87.0911	73.904				High_RSL3	#1	100	94.79	95.3372	93.4074	87.0911	73.904
			#2	100	102.161	97.2849	94.6449	88.4693	74.6641					#2	100	99.6386	92.8482	96.1207	99.056	85.5096
			#3	100	96.0256	92.5034	83.2562	74.1374	63.4558					#3	100	99.488	95.1082	94.0106	85.7714	76.2238
			#4	100	95.2446	98.1714	93.1684	73.6055	56.6898
			Avr.	100	97.0552	95.8242	91.1192	80.8258	67.1784					Avr.	100	97.9722	94.4312	94.5129	90.6395	78.5458
			SD	0	3.44163	2.51051	5.2818	8.05281	8.66289					SD	0	2.7569	1.3757	1.42468	7.31873	6.14136
		Low_RSL3	#1	94.6412	92.1801	93.7245	62.5616	46.1128	28.4968				Low_RSL3	#1	94.6412	92.1801	93.7245	62.5616	46.1128	38.4968
			#2	101.424	98.7314	92.9473	72.3522	54.8243	29.519					#2	96.6354	95.5044	91.2519	72.6614	55.4649	48.9344
			#3	93.1318	88.6756	79.7613	56.4104	35.5721	19.7057					#3	99.4274	94.5889	89.9887	79.8169	45.7341	38.5641
			#4	100.235	94.362	90.2716	73.4555	34.1495	17.6461
			Avr.	97.3581	93.4873	89.1762	66.1949	42.6647	23.8419					Avr.	96.9013	94.0911	91.655	71.68	49.1039	41.9984
			SD	4.08464	4.20819	6.44849	8.1561	9.70493	6.03856					SD	2.40413	1.71716	1.90023	8.66939	5.51203	6.00684
		High_RSL3 + Darapradib	#1	100	99.5557	94.9867	68.1478	55.2444	37.8965				High_RSL3 + Darapradib	#1	100	99.5557	94.9867	68.1478	55.2444	37.8965
			#2	100	95.1205	93.063	85.8543	55.017	36.6129					#2	100	101.588	95.8507	78.1478	45.2444	39.8965
			#3	100	94.5587	92.7598	69.3204	34.8356	23.5877					#3	100	95.9625	92.8235	87.1351	59.8732	41.3032
			#4	100	98.3619	94.4049	72.2974	52.9879	30.5895
			Avr.	100	96.8992	93.8036	73.905	49.5212	32.1716					Avr.	100	99.0355	94.5536	77.8102	53.454	39.6987
			SD	0	2.43846	1.06448	8.15546	9.84283	6.54946					SD	0	2.84867	1.55938	9.49813	7.47694	1.71192
		Low_RSL3 +Darapradib	#1	96.7845	93.3284	86.176	32.0567	22.1656	19.7977				Low_RSL3 +Darapradib	#1	96.7845	93.3284	86.176	32.0567	22.1656	19.7977
			#2	98.7778	92.9564	90.2464	39.5733	26.6878	19.3297					#2	97.224	98.6566	83.9907	40.5962	30.7138	12.5515
			#3	94.3224	87.6567	82.8791	24.542	14.0985	12.0886					#3	100.113	95.8611	90.8295	46.5161	33.1435	8.03597
			#4	104.417	95.2524	92.0051	38.4921	15.3317	10.7481
			Avr.	98.5755	92.2985	87.8266	33.666	19.5709	15.491					Avr.	98.0404	95.9487	86.9987	39.723	28.6743	13.4617
			SD	4.29981	3.25397	4.10355	6.9288	5.92454	4.7383					SD	1.80802	2.66519	3.49283	7.26913	5.76611	5.93344

## Sheet: Fig.1 g
Fig.1 g		RSL3 (µM)	0	0.025	0.05	0.075	0.1	0.125			JKE1674 (µM)	0	0.1	0.25	0.5	0.75	1
	Darapladib 0 µM	#1	100	96.4836	99.2636	87.4614	80.0818	77.9585		Darapladib 0 µM	#1	100	98.6992	95.4656	79.9286	77.3819	69.4841
		#2	100	95.4059	91.5922	92.3415	88.7279	78.8292			#2	100	98.5219	88.763	77.295	75.0555	68.8129
		#3	100	98.727	94.9699	92.6821	89.5672	79.7245			#3	100	95.5517	92.7092	74.4584	73.2668	60.5035
		Avr.	100	96.8722	95.2752	90.8283	86.1256	78.8374			Avr.	100	97.5909	92.3126	77.2273	75.2347	66.2668
		SD	0	1.6943	3.84478	2.92083	5.25091	0.883025			SD	0	1.76824	3.36886	2.73572	2.06337	5.00244
	Darapladib 2 µM	#1	100	74.1569	49.5613	40.9009	29.3601	22.6197		Darapladib 2 µM	#1	100	85.6335	62.045	51.6797	38.407	38.9315
		#2	100	75.5573	53.6406	43.2497	25.9859	23.6713			#2	100	85.0908	66.3369	49.0883	36.7355	38.5904
		#3	100	75.3459	54.8298	42.2923	32.565	23.4884			#3	100	88.4079	62.552	46.3263	31.8608	32.1575
		Avr.	100	75.0201	52.6772	42.1476	29.3037	23.2598			Avr.	100	86.3774	63.6446	49.0314	35.6678	36.5598
		SD	0	0.754915	2.76322	1.18106	3.28988	0.561848			SD	0	1.77926	2.34534	2.67713	3.40123	3.81633
	Darapladib 1 µM	#1	100	73.0283	53.1903	44.3307	33.7409	25.4826		Darapladib 1 µM	#1	100	89.2971	71.3762	50.7758	41.5473	38.4173
		#2	100	75.9809	55.7863	42.5967	36.6835	26.4563			#2	100	81.3581	68.5479	46.8035	39.5374	35.7354
		#3	100	74.8221	55.1904	40.3601	38.3079	26.1195			#3	100	90.0239	68.1021	52.0548	43.3213	35.765
		Avr.	100	74.6104	54.7223	42.4291	36.2441	26.0195			Avr.	100	86.893	69.3421	49.878	41.4687	36.6392
		SD	0	1.4876	1.35985	1.99061	2.31498	0.494463			SD	0	4.80716	1.77569	2.73833	1.89321	1.53993
	Darapladib 0.5 µM	#1	100	73.9847	59.3622	48.8059	36.5202	26.0173		Darapladib 0.5 µM	#1	100	93.2069	74.3496	50.9097	43.001	38.795
		#2	100	67.6288	59.2331	45.9477	34.7002	26.0754			#2	100	83.8262	66.015	48.3566	38.8653	36.2688
		#3	100	68.2593	55.4216	47.367	38.4251	25.4515			#3	100	85.7732	68.5047	43.3324	37.1489	33.7729
		Avr.	100	69.9576	58.0056	47.3735	36.5485	25.8481			Avr.	100	87.6021	69.6231	47.5329	39.6718	36.2789
		SD	0	3.50179	2.23877	1.4291	1.86265	0.344662			SD	0	4.95057	4.27836	3.85525	3.00823	2.51107

## Sheet: Fig.2 a
Fig.2 a	Hs746T		ML210 (µM)	0	0.25	0.5	0.75	1	1.5		Hs746T		JKE-1674 (µM)	0	0.1	0.25	0.5	0.75	1
		ML210	#1	100	90.1608	81.7226	79.6337	79.0947	71.969			JKE-1674	#1	100	94.7873	95.492	89.8216	88.029	83.3177
			#2	100	93.5829	82.7951	78.6657	80.701	81.8478				#2	100	94.722	91.7973	88.259	85.8742	84.6878
			#3	100	85.3611	80.3084	75.8801	75.4018	76.5253				#3	100	96.6392	89.4032	81.3554	74.1457	72.7765
			Avr.	100	89.7016	81.6087	78.0599	78.3991	76.7807				Avr.	100	95.3829	92.2308	86.4787	82.683	80.2606
			SD	0	4.13012	1.24726	1.94876	2.71723	4.94434				SD	0	1.08853	3.0675	4.50515	7.47163	6.51755
		ML210 + Darapladib	#1	92.4987	82.2085	48.4271	39.7873	35.7394	30.5146			JKE-1674 + Darapladib	#1	97.5086	86.1759	76.2756	51.3361	43.6264	33.4461
			#2	96.2859	72.2205	40.7412	34.3382	30.6108	27.457				#2	94.9773	84.2857	75.3561	61.1215	45.6407	37.3106
			#3	100.03	70.9596	31.3976	29.4154	28.4328	26.8133				#3	95.2558	82.5697	61.6567	48.8369	30.5421	26.6549
			Avr.	96.2716	75.1295	40.1887	34.5136	31.5943	28.2617				Avr.	95.9139	84.3438	71.0961	53.7648	39.9364	32.4705
			SD	3.76577	6.16293	8.52817	5.18816	3.75129	1.97747				SD	1.38808	1.80382	8.1877	6.49246	8.19781	5.39442
	SNU484		ML210 (µM)	0	0.25	0.5	0.75	1	1.5		SNU484		JKE-1674 (µM)	0	0.5	0.75	1	1.5	2
		ML210	#1	100	93.0636	94.3556	84.4259	75.7119	68.0301			JKE-1674	#1	100	86.3556	80.8053	77.3148	52.6444	46.4918
			#2	100	92.1846	83.8781	80.4911	69.4054	67.6183				#2	100	88.5972	76.2957	65.3644	47.2355	39.131
			#3	100	95.2088	88.2375	81.8217	78.9836	65.5903				#3	100	89.0347	80.0939	68.0911	55.5598	47.4603
			#4	100	100.168	92.408	85.556	78.0371	70.6681				Avr.	100	87.9958	79.0649	70.2568	51.8132	44.361
			Avr.	100	95.1563	89.7198	83.0737	75.5345	67.9767				SD	0	1.4372	2.4245	6.26265	4.22393	4.55517
			SD	0	3.57453	4.65615	2.32575	4.31112	2.08723
		ML210 + Darapladib	#1	104.625	81.5667	60.7369	8.44411	2.34161	1.87511			JKE-1674 + Darapladib	#1	95.5936	74.6408	34.5115	10.6309	11.7709	5.52055
			#2	101.537	81.3975	58.1244	8.26899	1.99624	1.76433				#2	96.5621	71.4872	28.791	18.4326	11.808	3.86989
			#3	102.644	91.6311	55.3783	8.17103	2.24721	1.42249				#3	98.443	80.0606	38.2556	15.6306	14.5874	6.93466
			#4	104.22	89.2366	54.3901	7.90368	1.95007	1.54064				Avr.	96.8662	75.3962	33.8527	14.898	12.7221	5.4417
			Avr.	103.256	85.958	57.1574	8.19695	2.13378	1.65064				SD	1.44887	4.33633	4.76655	3.95214	1.61549	1.53391
			SD	1.42966	5.26038	2.8619	0.225802	0.190372	0.206127

## Sheet: Fig.2 b
Fig.2 b	Hs746T		ㅡ			Darapladib				Hs746T		ㅡ			Darapladib
			DMSO	ML210	ML210 + Fer-1	DMSO	ML210	ML210 + Fer-1				DMSO	JKE-1674	JKE-1674 + Fer-1	DMSO	JKE-1674	JKE-1674 + Fer-1
		#1	100	69.6244	87.8322	92.0094	22.6143	80.2887			#1	100	84.5563	88.6538	83.2987	43.0714	76.5712
		#2	100	61.0821	89.7079	93.1091	19.2393	84.2965			#2	100	83.1267	89.927	88.9092	42.8926	80.4456
		#3	100	69.6244	87.8322	75.4378	19.9578	71.7877			#3	100	82.7814	89.2728	82.3432	40.601	76.6786
		#4	100	61.0821	89.7079	78.5679	22.5709	69.2442			Avr.	100	83.4881	89.2845	84.8504	42.1883	77.8985
		Avr.	100	63.9296	89.0826	82.3716	20.5893	75.1095			SD	0	0.941036	0.636674	3.54738	1.37756	2.20656
		SD	0	4.93186	1.08296	9.4297	1.75325	8.05721								3.14138e-06	3.70638e-05
							5.62281e-05	0.000160714
	SNU484		ㅡ			Darapladib				SNU484		ㅡ			Darapladib
			DMSO	ML210	ML210 + Fer-1	DMSO	ML210	ML210 + Fer-1				DMSO	JKE-1674	JKE-1674 + Fer-1	DMSO	JKE-1674	JKE-1674 + Fer-1
		#1	100	68.7441	85.9195	102.293	2.06373	91.7981			#1	100	82.7122	88.2845	91.7989	23.5869	93.9543
		#2	100	69.7923	80.1143	98.1963	1.80032	85.5424			#2	100	72.7528	86.4523	88.3966	25.828	88.5672
		#3	100	69.0423	81.5877	97.0053	1.98734	84.6549			#3	100	70.2964	90.4893	93.9488	26.0523	88.11
		#4	100	67.4403	82.576	102.572	1.87783	88.9273			Avr.	100	75.2538	88.4087	91.3815	25.1557	90.2105
		Avr.	100	68.7583	81.426	99.2577	1.8885	86.3749			SD	0	6.57491	2.02135	2.79958	1.36325	3.2503
		SD	0	1.20147	1.23877	2.93103	0.0939639	2.25454								0.00214577	7.6575e-05
							3.17817e-07	7.51164e-06

## Sheet: Fig.2 c
Fig.2 c	Hs746T		cys +			cys -				SNU484		cys +			cys -
			DMSO	Darapladib	Darapladib + fer-1	DMSO	Darapladib	Darapladib + fer-1				DMSO	Darapladib	Darapladib + fer-1	DMSO	Darapladib	Darapladib + fer-1
		#1	100	101.557	103.237	67.8738	29.3433	96.1769			#1	100	102.537	102.72	77.717	25.5273	95.3767
		#2	100	98.6136	101.304	71.8429	30.3282	103.977			#2	100	101.529	102.213	81.2028	26.6671	99.6048
		#3	100	102.272	104.013	68.9003	26.5407	94.8868			#3	100	107.052	101.191	85.1614	26.4791	103.965
		#4	100	94.7581	97.9235	62.961	25.5522	90.1107			#4	100	104.009	105.846	86.2521	24.5994	100.892
		Avr.	100	99.3003	101.619	67.8945	27.9411	96.2879			Avr.	100	103.782	102.992	82.5833	25.8182	99.9596
		SD	0	3.4171	2.71454	3.69423	2.2607	5.75195			SD	0	2.40644	2.00594	3.90268	0.95351	3.56088
							4.52554e-06	1.4986e-05								2.06504e-05	5.22003e-06

## Sheet: Fig.2 d
Fig.2 d	Hs746T		ㅡ			Darapladib				SNU484		ㅡ			Darapladib
			DMSO	RSL3	RSL3 + Fer-1	DMSO	RSL3	RSL3 + Fer-1				DMSO	RSL3	RSL3 + Fer-1	DMSO	RSL3	RSL3 + Fer-1
		#1	4.8	8.8	6.72	7.9	83	27			#1	2	21	10.51	1.45	74	40
		#2	1.83	6.19	1.22	1.88	59.54	13.86			#2	1.42	19.32	1.8	1.8	59.94	9
		#3	4.91	12.51	4.01	5.18	91.56	15.83			#3	8.02	25.12	7	7.89	75.1	11.7
		Avr.	3.84667	9.16667	3.98333	4.98667	78.0333	18.8967			Avr.	3.81333	21.8133	6.43667	3.71333	69.68	20.2333
		SD	1.42671	2.59312	2.24544	2.46145	13.5357	5.78609			SD	2.98397	2.43668	3.57808	2.9568	6.90185	14.0205
							0.00802029	0.00709465								0.0027245	0.011047

## Sheet: Fig.2 f
Fig.2 f			12hr	13hr	14hr
	+cys	#1	0.68	0.964	0.98
		#2	0.692	0.789	0.855
		#3	0.6682	1.003	0.621
		Avr.	0.680067	0.918667	0.818667
		SD	0.0119001	0.113975	0.182237
	-cys	#1	0.964	4.191	14.951
		#2	0.856	4.094	12.221
		#3	1.092	3.901	16.58
		Avr.	0.970667	4.062	14.584
		SD	0.118141	0.147625	2.20255
	-cys + Darapladib	#1	9.411	22.353	51.96
		#2	9.78	23.905	55.02
		#3	9.72	26.785	59.945
		Avr.	9.637	24.3477	55.6417
		SD	0.198008	2.24892	4.02864
	+cys + Darapladib	#1	0.916	0.991	1.429
		#2	0.896	0.978	1.594
		#3	0.888	1.006	1.149
		Avr.	0.9	0.991667	1.39067
		SD	0.0144222	0.0140119	0.224963

## Sheet: Fig.3 a
Fig.3 a	Hs746T		RSL3 (µM)	0	0.05	0.1	0.25	0.5	0.75		SNU484		RSL3 (µM)	0	0.05	0.1	0.25	0.5	0.75
		FBS + RSL3	#1	100	98.0697	97.5647	92.8542	78.9395	74.7229			FBS + RSL3	#1	100	98.5374	88.7993	92.172	89.8642	89.4615
			#2	100	100.06	99.7112	95.8082	83.9277	77.2006				#2	100	98.4492	95.711	95.5579	92.1851	92.6842
			#3	100	97.1063	96.2237	95.7284	90.9085	79.9144				#3	100	98.6044	91.6565	91.7026	86.8394	86.8817
			#4	100	97.5328	99.0199	99.0223	88.0437	78.5811
			Avr.	100	98.1922	98.1299	95.8533	85.4549	77.6047				Avr.	100	98.1922	98.1299	95.8533	85.4549	77.6047
			SD	0	1.30619	1.5541	2.52021	5.20343	2.21779				SD	0	1.30619	1.5541	2.52021	5.20343	2.21779
		FBS + RSL3 + Darapladib	#1	100.009	94.0453	91.4714	71.4526	50.9717	40.2243			FBS + RSL3 + Darapladib	#1	99.9064	93.743	86.8268	25.1401	8.22545	7.68557
			#2	105.932	99.3299	97.0937	81.9216	55.6312	40.4608				#2	97.0456	93.9656	88.0531	15.4347	10.9736	9.32772
			#3	100.211	97.0134	96.697	76.2187	58.1611	43.3835				#3	97.6799	92.7679	84.4307	12.2958	9.00605	9.41144
			#4	102.45	98.8947	94.378	77.9338	61.447	46.2118
			Avr.	102.15	97.3208	94.91	76.8816	56.5527	42.5701				Avr.	102.15	97.3208	94.91	76.8816	56.5527	42.5701
			SD	2.75309	2.40399	2.58644	4.33674	4.41732	2.82109				SD	2.75309	2.40399	2.58644	4.33674	4.41732	2.82109
		LPDS + RSL3	#1	102.931	101.251	100.631	102.475	100.461	101.636			LPDS + RSL3	#1	105.947	102.624	95.9407	95.4751	94.2306	93.6218
			#2	108.83	105.162	104.752	106.485	102.867	107.572				#2	96.2963	93.3134	94.3755	98.8116	100.633	96.5863
			#3	98.7603	100.077	102.979	100.62	101.572	101.692				#3	93.2843	92.0633	82.208	84.3783	81.0901	78.0599
			#4	102.076	101.684	102.16	103.22	100.476	103.13
			Avr.	103.149	102.044	102.631	103.2	101.344	103.508				Avr.	103.149	102.044	102.631	103.2	101.344	103.508
			SD	4.19233	2.18728	1.71672	2.44745	1.14059	2.79648				SD	4.19233	2.18728	1.71672	2.44745	1.14059	2.79648
		LPDS + RSL3 + Darapladib	#1	97.4742	95.7244	94.2921	98.6467	97.0968	93.4934			LPDS + RSL3 + Darapladib	#1	101.041	95.0151	92.8333	98.196	93.7929	75.0329
			#2	104.235	99.7294	99.0532	102.113	100.52	102.193				#2	98.7059	98.3501	95.4719	90.7648	81.7724	69.4502
			#3	99.94	99.5718	101.537	96.6621	97.2953	98.5133				#3	91.8112	94.8965	85.4893	88.1464	84.6111	88.1496
			#4	103.459	101.982	104.099	102.972	100.236	101.014
			Avr.	101.277	99.2519	99.7454	100.099	98.7871	98.8035				Avr.	101.277	99.2519	99.7454	100.099	98.7871	98.8035
			SD	3.14958	2.59667	4.17854	2.95707	1.84253	3.85823				SD	3.14958	2.59667	4.17854	2.95707	1.84253	3.85823

[truncated: 80 more sheets: Fig.3 b, Fig.3 c, Fig.3 d, Fig.3 f, Fig.3. e, Fig.4 a, Fig.4 b, Fig.4 c, Fig.4 e, Fig.4 f, Fig.4 g, Fig.4 h, Fig.4 i, Fig.4 j, Fig.4 k, Fig.4 l, Fig.4 m, Fig.5 a, Fig.5 b, Fig.5 c …]
